# Supplementary material for: Risk factors for poor treatment outcomes of 2266 multidrug-resistant tuberculosis cases in Ho Chi Minh City: a retrospective study
Source: BMC Infect Dis. 2020 Feb 22;20:164. doi: 10.1186/s12879-020-4887-1 (PMC7036193; doi:10.1186/s12879-020-4887-1)
Supplement: Supplementary file 2 — Additional file 2. Dataset of 2266 MDR-TB patients. [file 12879_2020_4887_MOESM2_ESM.csv]

ID	Age at treatment	Height	Initial diagnosis method	Registration group	MDR-TB treatment history	HIV status	ART treatment	Diabetes history	Treatment outcome	AFB smear	Smear grade	Weight	Culture	Treatment started year
1	41	163	Hain	OTHDResistantTB	FALSE	NEG	NA	NA	Died	NEG	NEG	55	POS	2012
2	60	160	Hain	Regimen2Failure	NA	NEG	NA	FALSE	Cured	NA	NA	NA	not_available	2012
3	44	170	Hain	Relapse	FALSE	NEG	NA	FALSE	LostFU	POS	POS2	NA	POS	2012
4	26	178	Hain	Relapse	FALSE	POS	NA	FALSE	LostFU	POS	POSnot_available	NA	POS	2012
5	57	163	DST	Regimen2Failure	FALSE	NEG	NA	FALSE	Completed	NEG	NEG	50	not_available	2012
6	49	167	DST	Regimen2Failure	FALSE	NEG	NA	FALSE	Cured	POS	POSnot_available	75	POS	2011
7	32	157	Hain	Relapse	FALSE	NEG	NA	FALSE	Cured	POS	POS1	47	NA	2014
8	19	165	DST	OTHDResistantTB	NA	NEG	NA	FALSE	Failed	POS	POS3	45	not_available	2014
9	26	161	GeneXpert	Regimen1Failure	FALSE	NEG	NA	FALSE	Cured	POS	POSnot_available	NA	POS	2014
10	57	165	GeneXpert	Relapse	NA	NEG	NA	FALSE	Failed	POS	POS1	34	POS	2014
11	36	155	Hain	Regimen2Failure	FALSE	NEG	NA	NA	Cured	NEG	NEG	48	POS	2012
12	49	164	GeneXpert	New	FALSE	NEG	NA	TRUE	Failed	POS	POS1	NA	not_available	2015
13	49	169	GeneXpert	OTHDResistantTB	TRUE	NA	NA	TRUE	Died	NA	NA	NA	POS	2015
14	46	168	GeneXpert	Relapse	FALSE	NEG	NA	TRUE	Cured	POS	POS1	48	not_available	2015
15	44	161	GeneXpert	Relapse	FALSE	NEG	NA	NA	Cured	POS	POS1	NA	POS	2015
16	25	155	GeneXpert	Relapse	FALSE	NA	NA	NA	Cured	POS	POS1	43	POS	2015
17	50	150	GeneXpert	Regimen1Failure	FALSE	NEG	NA	NA	Cured	NEG	NEG	35	not_available	2015
18	52	158	GeneXpert	Relapse	FALSE	NEG	NA	NA	Cured	POS	POS1	40	POS	2015
19	17	169	GeneXpert	New	FALSE	NEG	NA	NA	Cured	POS	POS1	NA	POS	2014
20	16	170	GeneXpert	New	FALSE	NEG	NA	NA	Cured	POS	POS1	NA	not_available	2014
21	46	165	GeneXpert	Relapse	FALSE	NEG	NA	TRUE	Cured	NEG	NEG	NA	POS	2015
22	63	168	GeneXpert	Regimen2Failure	FALSE	NA	NA	NA	Died	POS	POS1	NA	not_available	2014
23	52	164	GeneXpert	Regimen1Failure	FALSE	NEG	NA	TRUE	Cured	POS	POS1	35	not_available	2014
24	45	165	GeneXpert	Regimen1Failure	FALSE	NEG	NA	NA	Cured	POS	POS1	58	POS	2014
25	38	155	GeneXpert	New	NA	NEG	NA	TRUE	Cured	NEG	NEG	48	POS	2014
26	51	175	Hain	Regimen1Failure	FALSE	NEG	NA	NA	Cured	NEG	NEG	66	NEG	2014
27	50	169	DST	Regimen2Failure	FALSE	NEG	NA	NA	Cured	POS	POS<1	45	NA	2014
28	64	166	GeneXpert	Relapse	FALSE	NA	NA	NA	Cured	POS	POS2	NA	not_available	2014
29	21	157	GeneXpert	Regimen1Failure	FALSE	NEG	NA	NA	Cured	POS	POS2	NA	POS	2014
30	17	152	GeneXpert	Regimen1Failure	FALSE	NEG	NA	NA	Failed	POS	POS3	NA	NA	2014
31	33	170	Hain	Relapse	FALSE	NEG	NA	NA	LostFU	POS	POS1	51.5	not_available	2014
32	41	159	GeneXpert	Relapse	FALSE	NEG	NA	NA	LostFU	NEG	NEG	39	not_available	2014
33	45	162	GeneXpert	Relapse	FALSE	NEG	NA	NA	Cured	NEG	NEG	49	POS	2014
34	33	172	GeneXpert	Relapse	FALSE	NEG	NA	TRUE	Cured	POS	POS2	48	POS	2014
35	41	150	GeneXpert	ReTreatment	TRUE	NEG	NA	NA	LostFU	POS	POS1	27	POS	2014
36	27	162	GeneXpert	Regimen1Failure	FALSE	NEG	NA	NA	Cured	POS	POS2	59	not_available	2014
37	33	168	GeneXpert	Regimen1Failure	FALSE	NEG	NA	NA	Cured	POS	POS2	45	POS	2015
38	47	160	GeneXpert	Relapse	FALSE	NEG	NA	NA	Cured	POS	POS3	36	POS	2015
39	63	163	GeneXpert	Regimen2Failure	FALSE	NEG	NA	NA	Cured	NEG	NEG	48	POS	2015
40	17	170	GeneXpert	New	NA	NEG	NA	NA	Cured	POS	POS<1	57	POS	2015
41	38	170	GeneXpert	Relapse	FALSE	NEG	NA	NA	LostFU	POS	POS<1	47	POS	2015
42	55	162	Hain	Regimen1Failure	FALSE	NEG	NA	NA	Cured	POS	POS1	60	POS	2012
43	52	158	Hain	Regimen2Failure	FALSE	NEG	NA	NA	Failed	POS	POS2	35	POS	2012
44	61	154	GeneXpert	Relapse	FALSE	NEG	NA	TRUE	Cured	NEG	NEG	64	not_available	2015
45	33	166	GeneXpert	Relapse	FALSE	POS	POS	NA	Cured	NEG	NEG	44	NEG	2015
46	60	155	Hain	Regimen2Failure	FALSE	NEG	NA	NA	LostFU	POS	POS1	41	POS	2011
47	65	166	Hain	Regimen2Failure	FALSE	NEG	NA	NA	Completed	POS	POS1	59	POS	2011
48	35	172	Hain	Regimen2Failure	FALSE	NEG	NA	NA	LostFU	POS	POS1	49	POS	2011
49	53	168	Hain	Regimen2Failure	FALSE	NEG	NA	NA	Cured	NEG	NEG	60	POS	2011
50	34	160	Hain	Regimen2Failure	FALSE	POS	POS	FALSE	Cured	POS	POS1	50	POS	2011
51	61	160	Hain	Regimen2Failure	FALSE	NEG	NA	NA	Cured	NEG	NEG	55	NEG	2011
52	43	158	DST	Regimen2Failure	FALSE	NEG	NA	NA	Cured	POS	POS1	43	POS	2011
53	42	146	Hain	Regimen2Failure	FALSE	NEG	NA	TRUE	Cured	NEG	NEG	45	POS	2011
54	42	166	Hain	Regimen2Failure	FALSE	NEG	NA	TRUE	Cured	POS	POS<1	58	POS	2011
55	59	157	Hain	Regimen2Failure	FALSE	NEG	NA	NA	Cured	POS	POS1	35	POS	2011
56	53	160	Hain	Regimen2Failure	FALSE	NEG	NA	NA	Cured	NEG	NEG	43	POS	2011
57	33	150	Hain	Relapse	FALSE	NEG	NA	NA	Cured	POS	POS1	43	POS	2011
58	34	153	Hain	Regimen2Failure	FALSE	NEG	NA	NA	Cured	POS	POS1	49	POS	2011
59	43	156	Hain	Regimen2Failure	FALSE	NEG	NA	NA	Cured	POS	POS2	41	POS	2011
61	34	175	Hain	Regimen2Failure	FALSE	NEG	NA	NA	Cured	POS	POS1	69	POS	2011
62	52	155	DST	Regimen2Failure	FALSE	NEG	NA	NA	LostFU	POS	POS<1	31	POS	2011
63	35	167	DST	Regimen2Failure	FALSE	NEG	NA	NA	Failed	POS	POS1	40	NEG	2011
64	42	160	DST	Regimen2Failure	FALSE	NEG	NA	NA	Cured	POS	POS1	48	POS	2011
65	54	168	Hain	Regimen1Failure	FALSE	NEG	NA	TRUE	Cured	POS	POS1	85	POS	2011
66	60	158	DST	Regimen2Failure	FALSE	NA	NA	NA	LostFU	POS	POS3	41	POS	2011
67	55	168	Hain	Regimen1Failure	FALSE	NEG	NA	TRUE	Cured	POS	POS1	75	POS	2011
68	56	162	Hain	Regimen2Failure	FALSE	NEG	NA	TRUE	Died	POS	POS2	55	NEG	2011
69	35	150	Hain	Regimen2Failure	FALSE	POS	POS	NA	LostFU	POS	POS2	50	POS	2011
71	17	170	Hain	Regimen1Failure	FALSE	NEG	NA	NA	Cured	POS	POS1	43	not_available	2012
72	61	170	Hain	Regimen1Failure	FALSE	NEG	NA	NA	Failed	POS	POS<1	45	POS	2011
73	30	153	Hain	Regimen1Failure	NA	POS	POS	NA	Cured	POS	POS1	40	POS	2012
74	31	158	Hain	Regimen1Failure	FALSE	NEG	NA	NA	Cured	NEG	NEG	42	POS	2012
75	35	170	GeneXpert	Relapse	FALSE	POS	POS	FALSE	LostFU	POS	POS1	NA	not_available	2013
76	31	170	Hain	ReTreatment	TRUE	NEG	NA	FALSE	Died	POS	POS3	42	NA	2013
77	45	NA	Hain	Regimen2Failure	NA	NEG	NA	FALSE	Died	POS	POS1	NA	not_available	2014
78	26	153	GeneXpert	Regimen1Failure	FALSE	POS	NA	FALSE	LostFU	POS	POS3	36	not_available	2015
80	36	169	GeneXpert	OTHDResistantTB	TRUE	NEG	NA	FALSE	Failed	POS	POS3	43	POS	2015
81	16	170	GeneXpert	Regimen1Failure	FALSE	NEG	NA	NA	Cured	POS	POS3	50	POS	2015
82	25	157	DST	OTHDResistantTB	TRUE	NEG	NA	FALSE	Failed	POS	POS1	52	POS	2015
83	49	160	DST	OTHDResistantTB	TRUE	NEG	NA	FALSE	Died	NEG	NEG	70	POS	2015
84	57	150	GeneXpert	Regimen2Failure	FALSE	NEG	NA	NA	Died	POS	POS3	26	POS	2012
85	37	164	GeneXpert	Relapse	FALSE	NEG	NA	NA	Cured	POS	POS<1	59	POS	2012
86	44	160	GeneXpert	Regimen1Failure	FALSE	NEG	NA	NA	Cured	POS	POS3	NA	POS	2012
87	33	162	GeneXpert	Regimen2Failure	FALSE	POS	POS	NA	Cured	POS	POS3	47	POS	2012
88	46	165	GeneXpert	Regimen1Failure	FALSE	NEG	NA	TRUE	Died	POS	POS2	59	POS	2012
89	65	165	GeneXpert	Regimen2Failure	FALSE	NEG	NA	TRUE	Completed	POS	POS2	59	POS	2012
90	69	165	GeneXpert	Regimen2Failure	FALSE	NEG	NA	TRUE	Completed	POS	POS1	NA	POS	2013
91	28	154	GeneXpert	Regimen1Failure	FALSE	NEG	NA	NA	Cured	POS	POS1	40	NEG	2013
92	21	160	GeneXpert	Regimen2Failure	FALSE	NEG	NA	NA	Cured	NEG	NEG	44	POS	2013
93	39	160	GeneXpert	Relapse	FALSE	NEG	NA	NA	Cured	POS	POS1	40	POS	2013
94	45	164	GeneXpert	Regimen1Failure	FALSE	NEG	NA	NA	Cured	POS	POS<1	52	not_available	2013
95	44	157	GeneXpert	Regimen2Failure	FALSE	NEG	NA	NA	Cured	POS	POS2	47	POS	2013
96	59	155	GeneXpert	Relapse	FALSE	NEG	NA	TRUE	Cured	POS	POS<1	44	POS	2013
97	45	165	GeneXpert	Relapse	FALSE	NEG	NA	NA	Cured	POS	POS1	51	POS	2013
98	40	150	GeneXpert	Regimen2Failure	FALSE	NEG	NA	NA	LostFU	POS	POS2	29	NEG	2013
99	42	168	GeneXpert	Relapse	FALSE	NEG	NA	TRUE	Cured	NEG	NEG	56	Contaminated	2013
100	32	165	GeneXpert	Relapse	FALSE	POS	POS	NA	Cured	NEG	NEG	44	NEG	2013
101	34	164	GeneXpert	Relapse	FALSE	NEG	NA	NA	Cured	POS	POS<1	52	POS	2013
102	54	155	GeneXpert	Relapse	FALSE	NEG	NA	NA	Completed	POS	POS1	34	POS	2013
103	23	157	GeneXpert	Regimen1Failure	FALSE	NEG	NA	TRUE	Cured	POS	POS2	56	POS	2013
104	23	165	GeneXpert	Regimen1Failure	FALSE	NEG	NA	NA	Cured	POS	POS1	52	POS	2013
105	31	154	GeneXpert	Relapse	FALSE	NEG	NA	NA	Cured	NEG	NEG	42	NEG	2013
106	27	163	Hain	Regimen1Failure	FALSE	NEG	NA	NA	Cured	POS	POS2	NA	NA	2013
107	24	162	OTHDiagnosis	Regimen2Failure	FALSE	NEG	NA	NA	Cured	POS	POS1	NA	POS	2011
108	33	150	DST	OTHDResistantTB	FALSE	NEG	NA	NA	Completed	NEG	NEG	48	NEG	2011
109	40	155	Hain	Relapse	FALSE	NEG	NA	NA	LostFU	POS	POS1	35	NEG	2011
110	43	155	Hain	Regimen2Failure	FALSE	NEG	NA	NA	Cured	POS	POS1	51	NA	2011
111	22	158	Hain	Regimen1Failure	FALSE	NEG	NA	NA	Cured	POS	POS<1	45	POS	2011
112	30	170	GeneXpert	Relapse	FALSE	NEG	NA	NA	Cured	POS	POS1	53	POS	2012
113	33	165	GeneXpert	Regimen2Failure	FALSE	NEG	NA	NA	Cured	POS	POS<1	48	POS	2012
114	59	159	GeneXpert	Relapse	FALSE	NEG	NA	NA	Cured	POS	POS1	47	POS	2012
115	57	170	GeneXpert	Regimen2Failure	FALSE	NEG	NA	NA	Cured	POS	POS1	59	POS	2012
116	24	160	GeneXpert	Regimen1Failure	FALSE	NEG	NA	NA	Cured	POS	POS1	49	POS	2013
117	50	172	GeneXpert	Relapse	FALSE	NEG	NA	NA	Cured	POS	POS3	53	POS	2013
118	29	174	GeneXpert	Regimen1Failure	FALSE	POS	NA	NA	Cured	POS	POS1	52	POS	2013
119	53	165	Hain	Regimen1Failure	FALSE	NEG	NA	NA	Cured	POS	POS2	NA	POS	2014
120	58	158	GeneXpert	Relapse	FALSE	NEG	NA	TRUE	Cured	NEG	NEG	52	NEG	2014
121	15	167	Hain	Relapse	FALSE	NA	NA	FALSE	Transfer	POS	POS3	NA	not_available	2014
122	54	158	GeneXpert	Relapse	FALSE	NEG	NA	TRUE	Cured	NEG	NEG	45	not_available	2014
123	31	157	DST	Regimen1Failure	FALSE	NEG	NA	NA	Transfer	NEG	NEG	56	not_available	2014
124	58	156	GeneXpert	Regimen2Failure	FALSE	NA	NA	NA	Died	NEG	NEG	37	not_available	2014
125	37	165	GeneXpert	Regimen2Failure	FALSE	NEG	NA	TRUE	Cured	NEG	NEG	58	POS	2014
126	46	170	GeneXpert	Relapse	FALSE	NEG	NA	TRUE	Cured	POS	POS1	49	POS	2014
127	59	163	GeneXpert	Relapse	FALSE	NEG	NA	NA	Completed	POS	POS1	42	POS	2015
128	24	156	Hain	New	NA	POS	NA	FALSE	Transfer	NEG	NEG	30	not_available	2015
130	32	168	GeneXpert	Relapse	FALSE	NEG	NA	NA	Cured	POS	POS1	47	POS	2015
131	39	172	GeneXpert	Relapse	FALSE	NA	NA	NA	Cured	POS	POS1	57	POS	2015
132	49	170	GeneXpert	Relapse	FALSE	NEG	NA	NA	Cured	POS	POS3	48	POS	2015
133	60	160	Hain	Regimen1Failure	FALSE	NEG	NA	TRUE	Cured	POS	POS2	59	NA	2012
134	64	165	Hain	Regimen2Failure	FALSE	NEG	NA	FALSE	Cured	NEG	NEG	48	not_available	2011
135	42	158	Hain	Regimen1Failure	FALSE	NEG	NA	FALSE	Cured	NA	NA	NA	not_available	2011
136	36	166	Hain	Regimen2Failure	FALSE	POS	NA	FALSE	LostFU	POS	POS1	47	POS	2011
137	48	155	Hain	Regimen2Failure	FALSE	NEG	NA	FALSE	Cured	POS	POS2	31	POS	2012
138	46	167	DST	Regimen2Failure	FALSE	NEG	NA	FALSE	Cured	POS	POS2	NA	POS	2012
139	52	161	Hain	Regimen2Failure	FALSE	NEG	NA	FALSE	Cured	POS	POS1	45	POS	2011
140	58	155	Hain	Regimen2Failure	FALSE	NEG	NA	FALSE	Cured	POS	POS1	50	POS	2011
141	56	168	Hain	Regimen2Failure	FALSE	NEG	NA	TRUE	Completed	POS	POSnot_available	59	POS	2012
142	54	160	Hain	Regimen2Failure	FALSE	NEG	NA	FALSE	Cured	POS	POS2	50	NEG	2011
143	44	157	Hain	Regimen2Failure	FALSE	NEG	NA	FALSE	Cured	POS	POS2	49	POS	2011
144	44	170	Hain	Regimen2Failure	FALSE	NEG	NA	FALSE	Completed	POS	POS2	50	POS	2012
145	50	168	Hain	Regimen2Failure	FALSE	NEG	NA	FALSE	Cured	POS	POS1	41	NEG	2012
146	56	170	Hain	Regimen2Failure	FALSE	NEG	NA	FALSE	Died	POS	POS3	49	not_available	2011
147	53	165	OTHDiagnosis	Regimen2Failure	FALSE	NEG	NA	FALSE	Cured	POS	POS1	59	POS	2011
148	47	NA	Hain	Regimen2Failure	FALSE	NEG	NA	FALSE	LostFU	POS	POS1	NA	POS	2011
149	55	162	Hain	Regimen2Failure	FALSE	NEG	NA	FALSE	LostFU	POS	POSnot_available	44	not_available	2011
150	53	157	GeneXpert	Regimen2Failure	FALSE	NEG	NA	NA	Cured	POS	POS2	35	NA	2013
151	47	150	Hain	Regimen1Failure	FALSE	NEG	NA	NA	Failed	POS	POS3	47	NA	2013
153	48	165	Hain	New	NA	NEG	NA	NA	Completed	POS	POS2	44	POS	2013
154	54	165	GeneXpert	Relapse	FALSE	POS	POS	NA	Completed	POS	POS1	46	POS	2013
155	54	157	GeneXpert	Regimen1Failure	FALSE	NEG	NA	NA	Completed	POS	POS2	46	POS	2013
156	44	149	Hain	Regimen2Failure	FALSE	NA	NA	NA	Completed	POS	POS1	35	POS	2013
157	48	178	DST	ReTreatment	TRUE	NEG	NA	NA	Cured	POS	POS3	59	NA	2013
158	53	161	GeneXpert	Regimen2Failure	FALSE	NEG	NA	TRUE	Cured	POS	POS2	48	NA	2014
159	55	148	DST	Regimen1Failure	FALSE	NEG	NA	NA	Completed	NEG	NEG	30	NEG	2013
160	53	161	GeneXpert	Relapse	FALSE	NEG	NA	FALSE	Died	NEG	NEG	40	POS	2013
161	38	150	Hain	Relapse	FALSE	NEG	NA	NA	Completed	POS	POS2	35.5	POS	2013
162	54	170	GeneXpert	Regimen2Failure	FALSE	NEG	NA	NA	Cured	NEG	NEG	51	POS	2013
163	57	165	DST	Regimen2Failure	FALSE	NEG	NA	NA	LostFU	POS	POS3	47	POS	2013
164	20	166	GeneXpert	Regimen1Failure	FALSE	NEG	NA	NA	Failed	POS	POS<1	45	POS	2013
165	53	164	GeneXpert	Relapse	FALSE	NEG	NA	TRUE	Completed	NEG	NEG	50	POS	2013
166	41	170	DST	Regimen2Failure	FALSE	NEG	NA	NA	Completed	POS	POS<1	50	POS	2013
167	14	140	DST	Transfer	NA	NA	NA	NA	Completed	NEG	NEG	NA	NEG	2013
168	61	165	Hain	Regimen2Failure	FALSE	NEG	NA	NA	Completed	NEG	NEG	49	NA	2014
169	41	173	GeneXpert	Relapse	FALSE	NEG	NA	NA	Completed	POS	POS3	67	POS	2014
170	24	163	Hain	Regimen1Failure	FALSE	NEG	NA	FALSE	Completed	NEG	NEG	63	POS	2014
171	47	170	GeneXpert	Regimen2Failure	FALSE	NEG	NA	NA	Completed	NEG	NEG	58	POS	2014
172	33	150	GeneXpert	Relapse	FALSE	NEG	NA	NA	Failed	POS	POS3	40	not_available	2014
173	51	155	GeneXpert	Relapse	FALSE	NEG	NA	NA	Cured	POS	POS2	33	not_available	2014
174	29	170	GeneXpert	Relapse	FALSE	NA	NA	NA	Cured	POS	POS1	47	not_available	2014
175	57	171	GeneXpert	Relapse	FALSE	NEG	NA	TRUE	Cured	NEG	NEG	67	POS	2014
176	52	160	GeneXpert	Regimen1Failure	FALSE	NEG	NA	NA	Cured	POS	POS2	58	not_available	2014
177	29	167	Hain	Relapse	FALSE	NEG	NA	NA	Cured	POS	POS1	54	POS	2014
178	52	153	DST	ReTreatment	FALSE	NEG	NA	NA	Failed	POS	POS2	37	not_available	2014
179	37	152	DST	Regimen2Failure	FALSE	NEG	NA	NA	Cured	POS	POS3	45	not_available	2014
180	36	157	GeneXpert	Regimen1Failure	FALSE	NEG	NA	TRUE	Cured	POS	POS1	69	POS	2014
181	34	150	GeneXpert	Regimen2Failure	FALSE	POS	NA	NA	Cured	NEG	NEG	35	not_available	2015
182	29	155	DST	Regimen2Failure	FALSE	NEG	NA	NA	Completed	POS	POS1	47	POS	2015
183	69	150	GeneXpert	Regimen2Failure	FALSE	NA	NA	NA	Died	POS	POS3	28	not_available	2015
184	59	160	DST	Regimen2Failure	FALSE	NEG	NA	TRUE	Cured	POS	POS3	40	POS	2015
185	25	158	Hain	Relapse	FALSE	NEG	NA	NA	Cured	POS	POS1	49	POS	2015
186	49	150	GeneXpert	Relapse	FALSE	NEG	NA	TRUE	Cured	NEG	NEG	48	NEG	2015
187	66	156	GeneXpert	Relapse	FALSE	NEG	NA	NA	Cured	POS	POS1	42	POS	2015
188	33	161	GeneXpert	Regimen1Failure	FALSE	NEG	NA	TRUE	Failed	POS	POS1	65	POS	2015
189	58	171	GeneXpert	Regimen1Failure	FALSE	NEG	NA	TRUE	Cured	NEG	NEG	71	POS	2015
190	31	156	GeneXpert	Regimen1Failure	FALSE	NEG	NA	NA	Died	POS	POS2	NA	POS	2015
191	21	158	GeneXpert	New	NA	NEG	NA	NA	Completed	POS	POS<1	45	POS	2015
192	59	144	GeneXpert	Relapse	FALSE	NEG	NA	TRUE	Cured	POS	POS2	38	POS	2015
193	35	169	GeneXpert	Relapse	FALSE	POS	NA	NA	Cured	NEG	NEG	47.5	POS	2015
194	54	161	GeneXpert	Relapse	FALSE	NEG	NA	NA	Died	NEG	NEG	45	POS	2015
195	16	170	GeneXpert	New	NA	NA	NA	NA	Cured	POS	POS1	50	not_available	2015
196	59	160	GeneXpert	Relapse	FALSE	NEG	NA	TRUE	Cured	NEG	NEG	49	POS	2015
197	23	162	DST	Regimen1Failure	FALSE	NA	NA	NA	Cured	NEG	NEG	57	NEG	2015
198	47	NA	Hain	Regimen2Failure	FALSE	NEG	NA	NA	Cured	POS	POS2	41	POS	2011
199	53	160	Hain	Regimen2Failure	FALSE	NEG	NA	TRUE	Cured	NEG	NEG	55	NEG	2011
200	50	156	Hain	Regimen2Failure	FALSE	NEG	NA	NA	Cured	POS	POS2	44	POS	2011
201	42	150	Hain	Regimen2Failure	FALSE	NEG	NA	NA	Cured	POS	POS2	32	POS	2011
202	28	149	Hain	Regimen2Failure	FALSE	NEG	NA	NA	Cured	POS	POS1	46	POS	2011
203	38	172	Hain	Regimen2Failure	FALSE	NEG	NA	NA	Cured	POS	POS2	49	POS	2011
204	20	165	Hain	Regimen2Failure	FALSE	NEG	NA	NA	Cured	NEG	NEG	43	NEG	2011
205	61	175	Hain	Regimen2Failure	FALSE	NEG	NA	NA	Cured	POS	POS2	45	POS	2011
206	68	150	Hain	Regimen2Failure	FALSE	NEG	NA	NA	Cured	NEG	NEG	38	NEG	2011
207	36	167	Hain	Regimen1Failure	FALSE	POS	NA	NA	Cured	POS	POS3	50	POS	2011
208	45	160	Hain	Regimen2Failure	FALSE	NEG	NA	TRUE	Cured	POS	POS1	41	POS	2011
209	75	158	DST	Regimen2Failure	FALSE	NA	NA	NA	Cured	POS	POS1	40	not_available	2011
210	41	165	DST	Regimen2Failure	FALSE	NEG	NA	NA	Cured	POS	POS2	40	NEG	2011
211	17	170	Hain	Regimen1Failure	FALSE	NEG	NA	NA	LostFU	POS	POS<1	44	not_available	2011
212	37	170	Hain	Regimen1Failure	FALSE	NEG	NA	NA	Cured	POS	POS1	51	not_available	2011
213	38	165	Hain	Regimen2Failure	FALSE	NEG	NA	NA	Cured	POS	POS1	52	NEG	2011
214	40	165	Hain	Regimen2Failure	FALSE	NEG	NA	NA	Cured	POS	POS1	54	NEG	2011
215	63	150	Hain	Regimen2Failure	FALSE	NEG	NA	NA	Cured	POS	POS1	35	POS	2011
216	30	157	DST	Relapse	FALSE	NEG	NA	NA	Cured	NEG	NEG	54	NEG	2015
217	44	159	GeneXpert	Relapse	FALSE	NEG	NA	TRUE	Cured	POS	POS2	44	POS	2015
218	38	168	GeneXpert	ReTreatment	FALSE	POS	POS	NA	Died	POS	POS1	33	not_available	2015
219	45	165	GeneXpert	Relapse	FALSE	NEG	NA	TRUE	Cured	POS	POS3	50	POS	2015
220	30	163	DST	New	NA	NEG	NA	NA	Cured	NEG	NEG	60	NEG	2015
221	58	158	GeneXpert	Relapse	FALSE	NEG	NA	TRUE	Cured	POS	POS2	62	POS	2015
222	49	152	GeneXpert	Relapse	FALSE	NEG	NA	TRUE	Cured	POS	POS3	36	POS	2015
223	34	156	GeneXpert	Relapse	FALSE	NEG	NA	NA	Cured	POS	POS2	38	POS	2015
224	29	170	GeneXpert	Regimen1Failure	FALSE	POS	POS	NA	Died	POS	POS1	44	not_available	2015
225	32	170	GeneXpert	Regimen1Failure	FALSE	NEG	NA	NA	Cured	NEG	NEG	46	POS	2015
226	31	162	Hain	Regimen1Failure	FALSE	POS	POS	NA	Cured	NEG	NEG	47	not_available	2015
227	50	165	GeneXpert	Relapse	FALSE	NEG	NA	NA	Cured	POS	POS1	54	not_available	2015
228	39	165	GeneXpert	Relapse	FALSE	NA	NA	TRUE	Cured	POS	POS1	52	not_available	2015
229	46	168	GeneXpert	Relapse	FALSE	NEG	NA	NA	Died	POS	POS3	42	POS	2015
230	68	153	GeneXpert	Relapse	FALSE	NEG	NA	NA	Cured	POS	POS1	29	POS	2015
231	38	168	GeneXpert	Relapse	FALSE	NEG	NA	TRUE	Cured	NEG	NEG	58	POS	2015
232	31	149	DST	Regimen2Failure	FALSE	NEG	NA	NA	Cured	POS	POS1	36	POS	2015
233	51	161	GeneXpert	Relapse	FALSE	NEG	NA	NA	Failed	POS	POS1	39	POS	2015
234	32	155	GeneXpert	Relapse	FALSE	NEG	NA	NA	Cured	NEG	NEG	51	POS	2015
235	47	160	GeneXpert	Relapse	FALSE	NEG	NA	NA	Cured	POS	POS1	40	POS	2015
236	37	149	GeneXpert	Regimen1Failure	FALSE	NEG	NA	FALSE	Cured	POS	POS1	37	POS	2015
238	34	155	DST	OTHDResistantTB	NA	NEG	NA	FALSE	Failed	POS	POS3	35	POS	2015
239	21	163	GeneXpert	Regimen1Failure	FALSE	NEG	NA	FALSE	Cured	POS	POS1	39	POS	2015
240	55	168	GeneXpert	Relapse	FALSE	NEG	NA	FALSE	Cured	POS	POS1	47	NTM	2015
241	63	167	GeneXpert	Relapse	FALSE	NEG	NA	FALSE	Cured	POS	POS1	43	not_available	2015
242	47	169	GeneXpert	Relapse	FALSE	NEG	NA	FALSE	Cured	POS	POS1	40	not_available	2015
243	59	174	GeneXpert	ReTreatment	FALSE	NEG	NA	NA	Cured	NEG	NEG	51	not_available	2015
244	58	170	Hain	Relapse	FALSE	NA	NA	TRUE	Cured	POS	POS1	61	not_available	2014
245	51	162	Hain	Regimen1Failure	NA	NA	NA	FALSE	Cured	POS	POS1	44	not_available	2014
246	37	160	DST	Regimen2Failure	FALSE	NEG	NA	FALSE	Cured	NEG	NEG	47	POS	2014
247	22	159	GeneXpert	Relapse	FALSE	NEG	NA	NA	Died	POS	POS1	40	NEG	2014
248	35	172	DST	Relapse	FALSE	NEG	NA	NA	Cured	NEG	NEG	67	POS	2014
249	39	165	GeneXpert	Relapse	FALSE	NEG	NA	TRUE	Cured	POS	POS1	41	POS	2014
250	21	165	GeneXpert	Relapse	FALSE	NEG	NA	NA	Cured	POS	POS1	62	POS	2014
251	72	158	Hain	Regimen2Failure	FALSE	NEG	NA	FALSE	Cured	POS	POS1	35	POS	2012
252	27	169	Hain	Regimen2Failure	FALSE	NEG	NA	NA	Cured	POS	POS<1	NA	NEG	2012
253	49	165	Hain	Regimen2Failure	FALSE	NEG	NA	NA	Cured	POS	POS1	44	POS	2012
254	52	163	Hain	Regimen2Failure	FALSE	NEG	NA	TRUE	Cured	POS	POS1	50	POS	2012
255	44	160	Hain	Regimen2Failure	FALSE	NEG	NA	NA	Cured	POS	POS<1	51	POS	2012
257	47	167	Hain	Regimen1Failure	FALSE	NEG	NA	NA	Died	POS	POS3	41	NEG	2012
258	38	152	Hain	Regimen2Failure	FALSE	NA	NA	NA	Cured	POS	POS1	32	not_available	2012
259	49	160	GeneXpert	Regimen1Failure	FALSE	NEG	NA	NA	Cured	POS	POS1	44	POS	2012
260	42	175	GeneXpert	Regimen1Failure	FALSE	NEG	NA	NA	LostFU	POS	POS<1	55	POS	2012
261	26	165	GeneXpert	Regimen2Failure	FALSE	NEG	NA	NA	Cured	POS	POS1	49	not_available	2012
262	36	156	GeneXpert	Regimen1Failure	FALSE	NEG	NA	NA	Cured	POS	POS3	41	POS	2012
263	62	166	Hain	Regimen2Failure	FALSE	NEG	NA	TRUE	Cured	POS	POS1	60	POS	2012
264	27	150	Hain	Regimen1Failure	FALSE	NEG	NA	NA	Cured	POS	POS1	37	POS	2012
265	36	163	GeneXpert	Regimen2Failure	FALSE	NA	NA	NA	Cured	POS	POS1	59	POS	2012
266	31	155	DST	Regimen2Failure	FALSE	NEG	NA	NA	Failed	POS	POS3	35	POS	2011
267	23	175	Hain	Regimen2Failure	FALSE	NEG	NA	NA	LostFU	POS	POS1	52	POS	2011
268	23	170	Hain	Regimen1Failure	FALSE	NEG	NA	NA	Cured	POS	POS1	41	POS	2011
269	48	170	Hain	Regimen2Failure	FALSE	NEG	NA	NA	LostFU	POS	POS3	50	POS	2011
270	20	172	Hain	Regimen2Failure	FALSE	NEG	NA	NA	Cured	POS	POS1	46	POS	2011
271	38	158	Hain	Regimen1Failure	FALSE	NEG	NA	NA	Cured	POS	POS1	68	NEG	2011
272	43	NA	DST	Regimen2Failure	FALSE	NEG	NA	NA	Died	POS	POS3	30	POS	2011
273	26	165	Hain	Regimen2Failure	FALSE	NEG	NA	NA	Cured	POS	POS3	47	NEG	2012
274	49	155	DST	Regimen2Failure	FALSE	NA	NA	NA	Cured	POS	POS1	30	not_available	2012
275	61	160	Hain	Regimen2Failure	FALSE	NEG	NA	TRUE	Cured	POS	POS1	45	POS	2012
276	45	156	Hain	Regimen2Failure	FALSE	NEG	NA	NA	Cured	POS	POS2	42	POS	2012
277	50	162	Hain	Regimen2Failure	FALSE	NEG	NA	TRUE	Cured	POS	POS2	44	NEG	2012
278	58	170	Hain	Regimen2Failure	FALSE	NEG	NA	NA	Cured	POS	POS2	48	POS	2012
279	41	158	GeneXpert	Regimen2Failure	FALSE	NEG	NA	TRUE	Cured	POS	POS2	49	POS	2014
280	48	159	GeneXpert	Regimen1Failure	FALSE	NEG	NA	NA	Cured	POS	POS3	47	not_available	2014
281	38	165	DST	Regimen1Failure	FALSE	NEG	NA	NA	Cured	NEG	NEG	44	not_available	2014
282	57	158	GeneXpert	Regimen2Failure	FALSE	NA	NA	TRUE	Cured	NEG	NEG	57	POS	2014
283	14	145	GeneXpert	New	NA	NA	NA	NA	Cured	POS	POS1	39	not_available	2014
284	64	150	GeneXpert	Relapse	FALSE	NEG	NA	NA	Died	NEG	NEG	36	POS	2014
285	45	160	GeneXpert	Regimen2Failure	FALSE	NEG	NA	NA	Cured	POS	POS1	46	POS	2012
286	30	150	DST	Regimen2Failure	FALSE	NEG	NA	FALSE	Died	POS	POS1	28	POS	2012
287	55	156	GeneXpert	Regimen1Failure	FALSE	NEG	NA	TRUE	Cured	POS	POS1	40	POS	2012
288	51	153	Hain	Regimen2Failure	FALSE	NEG	NA	NA	Cured	POS	POS<1	43	POS	2013
289	55	165	GeneXpert	Relapse	FALSE	NEG	NA	NA	Cured	POS	POS1	43	POS	2013
290	58	155	GeneXpert	Regimen1Failure	FALSE	NEG	NA	TRUE	Cured	POS	POS1	48	POS	2013
291	38	156	GeneXpert	Regimen2Failure	FALSE	NEG	NA	NA	Cured	POS	POS1	39	POS	2013
292	46	169	GeneXpert	Relapse	FALSE	NEG	NA	NA	Cured	POS	POS1	48	POS	2013
293	36	170	GeneXpert	Relapse	FALSE	NEG	NA	FALSE	Cured	POS	POS1	40	not_available	2013
294	41	160	GeneXpert	Relapse	FALSE	POS	POS	NA	Died	NEG	NEG	38	NEG	2013
295	74	169	GeneXpert	Regimen1Failure	FALSE	NEG	NA	NA	Cured	POS	POS1	54	POS	2013
296	44	160	Hain	Relapse	FALSE	NEG	NA	NA	Cured	POS	POS2	50	POS	2013
297	32	170	DST	Regimen1Failure	FALSE	NEG	NA	NA	Cured	NEG	NEG	56	NEG	2013
298	28	162	GeneXpert	Relapse	FALSE	NEG	NA	NA	Cured	POS	POS1	46	POS	2013
299	57	170	GeneXpert	Regimen2Failure	FALSE	NEG	NA	NA	Cured	POS	POS1	48	POS	2013
300	36	155	GeneXpert	Regimen1Failure	FALSE	NEG	NA	NA	Cured	POS	POS1	46	POS	2013
301	49	168	GeneXpert	Relapse	FALSE	NA	NA	TRUE	Cured	NEG	NEG	54	POS	2013
302	54	155	GeneXpert	Relapse	FALSE	NEG	NA	NA	Cured	POS	POS3	40	POS	2013
303	19	170	Hain	ReTreatment	TRUE	NEG	NA	NA	Died	POS	POS2	31	NA	2013
304	43	171	GeneXpert	New	NA	NEG	NA	NA	Cured	NEG	NEG	45	NA	2013
305	54	160	GeneXpert	Regimen2Failure	FALSE	NEG	NA	TRUE	Cured	POS	POS3	47	NA	2013
306	57	154	Hain	New	FALSE	NEG	NA	FALSE	Cured	POS	POS1	33	NA	2013
307	62	170	GeneXpert	Relapse	FALSE	NEG	NA	NA	Cured	NEG	NEG	42	NA	2013
309	31	150	Hain	Regimen2Failure	FALSE	NEG	NA	NA	LostFU	POS	POS<1	39	NA	2014
310	28	159	GeneXpert	Regimen1Failure	FALSE	NEG	NA	NA	LostFU	POS	POS<1	37	NA	2014
311	62	155	Hain	Regimen2Failure	FALSE	NEG	NA	NA	Cured	POS	POS2	47	NA	2014
312	50	155	GeneXpert	Relapse	FALSE	NEG	NA	NA	Cured	NEG	NEG	55	NA	2014
313	58	155	GeneXpert	Regimen1Failure	FALSE	NEG	NA	TRUE	Cured	POS	POS1	50	NA	2014
314	42	168	GeneXpert	Relapse	FALSE	NEG	NA	NA	Completed	NEG	NEG	45	POS	2014
315	48	163	GeneXpert	Relapse	FALSE	POS	POS	NA	Died	POS	POS1	43	POS	2014
316	52	163	Hain	Regimen1Failure	FALSE	NEG	NA	TRUE	Cured	POS	POS<1	45	not_available	2011
317	35	170	DST	Regimen2Failure	FALSE	NEG	NA	FALSE	LostFU	POS	POS1	45	POS	2012
318	30	166	DST	Relapse	TRUE	POS	POS	NA	Died	NEG	NEG	35	not_available	2015
319	40	165	GeneXpert	Regimen1Failure	FALSE	NEG	NA	FALSE	Cured	POS	POS1	58	POS	2013
320	24	155	GeneXpert	Regimen2Failure	FALSE	NEG	NA	FALSE	Cured	POS	POS2	56	POS	2013
321	51	162	GeneXpert	Relapse	FALSE	NEG	NA	FALSE	Cured	POS	POS1	NA	not_available	2014
322	19	170	GeneXpert	Regimen2Failure	FALSE	NEG	NA	FALSE	Cured	NA	NA	NA	not_available	2013
323	50	173	GeneXpert	Regimen2Failure	FALSE	NEG	NA	FALSE	Cured	POS	POSnot_available	55	POS	2013
324	42	171	Hain	Regimen2Failure	FALSE	NEG	NA	TRUE	Died	POS	POS2	48	POS	2014
325	60	178	Hain	Relapse	FALSE	NA	NA	NA	Cured	POS	POS1	70	not_available	2015
326	55	150	GeneXpert	Relapse	FALSE	NEG	NA	TRUE	Cured	POS	POS2	45	Contaminated	2014
327	78	168	GeneXpert	Regimen2Failure	FALSE	NEG	NA	TRUE	Died	POS	POS3	NA	POS	2014
328	32	152	GeneXpert	Regimen2Failure	FALSE	POS	POS	NA	Failed	NEG	NEG	41	NEG	2014
330	65	161	GeneXpert	Relapse	NA	NEG	NA	FALSE	Died	POS	POSnot_available	45	POS	2015
331	41	167	GeneXpert	Relapse	FALSE	NEG	NA	FALSE	Transfer	POS	POS3	48	POS	2015
332	27	180	GeneXpert	ReTreatment	FALSE	NEG	NA	FALSE	Cured	POS	POS3	40	NA	2015
333	42	163	GeneXpert	Regimen1Failure	FALSE	NEG	NA	NA	LostFU	POS	POS1	32	POS	2015
334	56	155	GeneXpert	Regimen2Failure	FALSE	NEG	NA	NA	Cured	POS	POS3	35.5	POS	2015
335	31	168	GeneXpert	Relapse	FALSE	POS	NA	NA	Transfer	POS	POS2	39	POS	2015
336	52	160	GeneXpert	Regimen1Failure	FALSE	NEG	NA	NA	Failed	POS	POS1	39	POS	2015
337	54	165	GeneXpert	OTHDResistantTB	TRUE	NA	NA	TRUE	LostFU	POS	POS1	NA	not_available	2015
338	48	168	GeneXpert	Regimen2Failure	FALSE	NEG	NA	TRUE	Cured	POS	POS1	51	POS	2015
339	65	165	DST	Regimen1Failure	FALSE	NEG	NA	NA	LostFU	NEG	NEG	43	POS	2015
340	36	162	DST	Regimen2Failure	FALSE	NEG	NA	NA	Cured	POS	POS1	56	POS	2015
341	26	169	Hain	Regimen1Failure	FALSE	NEG	NA	NA	Cured	POS	POS1	NA	POS	2015
342	32	160	GeneXpert	Regimen2Failure	FALSE	POS	NA	NA	LostFU	POS	POS1	40	POS	2014
343	71	162	GeneXpert	Regimen2Failure	FALSE	NA	NA	NA	Died	POS	POS3	35	not_available	2014
344	24	156	GeneXpert	Regimen2Failure	FALSE	NEG	NA	NA	Transfer	NEG	NEG	43	POS	2014
345	22	158	GeneXpert	Regimen2Failure	FALSE	NEG	NA	NA	Died	NEG	NEG	45	NEG	2014
346	40	171	GeneXpert	OTHDResistantTB	FALSE	NEG	NA	NA	Cured	NEG	NEG	47	NEG	2014
347	21	162	Hain	ReTreatment	FALSE	NEG	NA	NA	Cured	NEG	NEG	43	POS	2014
348	73	165	Hain	Regimen1Failure	FALSE	NEG	NA	TRUE	LostFU	NEG	NEG	61	NA	2014
349	31	160	GeneXpert	ReTreatment	TRUE	NEG	NA	FALSE	LostFU	POS	POS3	40	POS	2012
350	53	160	Hain	Relapse	FALSE	NEG	NA	FALSE	Cured	POS	POS2	35	not_available	2011
351	37	162	Hain	Relapse	FALSE	NEG	NA	FALSE	Cured	POS	POS1	59	NEG	2011
352	39	175	Hain	Regimen2Failure	FALSE	POS	NA	FALSE	Cured	POS	POS1	50	POS	2011
353	41	155	Hain	Regimen2Failure	FALSE	POS	NA	FALSE	Cured	NEG	NEG	51	NEG	2011
354	41	152	GeneXpert	Regimen2Failure	FALSE	NEG	NA	FALSE	LostFU	POS	POS2	NA	not_available	2013
355	49	165	Hain	Regimen1Failure	FALSE	NEG	NA	TRUE	Died	POS	POS2	51	POS	2011
356	28	160	Hain	Relapse	NA	NEG	NA	FALSE	LostFU	POS	POS1	46	POS	2011
357	47	154	GeneXpert	Regimen2Failure	FALSE	NEG	NA	FALSE	LostFU	POS	POSnot_available	NA	POS	2013
358	64	157	GeneXpert	Relapse	FALSE	NEG	NA	FALSE	LostFU	NEG	NEG	54	NEG	2013
359	56	165	Hain	Relapse	FALSE	NA	NA	FALSE	Cured	NEG	NEG	40	NA	2014
360	48	154	GeneXpert	ReTreatment	TRUE	NA	NA	NA	LostFU	POS	POS1	NA	not_available	2014
361	40	162	GeneXpert	Regimen1Failure	NA	NEG	NA	FALSE	Transfer	POS	POS1	41	not_available	2015
362	46	164	Hain	Regimen2Failure	FALSE	NEG	NA	NA	Completed	POS	POS1	56	not_available	2011
363	60	168	Hain	Regimen2Failure	FALSE	NEG	NA	NA	Cured	POS	POS<1	53	not_available	2011
364	54	160	Hain	Regimen2Failure	FALSE	NEG	NA	NA	Cured	POS	POS1	55	POS	2011
365	50	165	Hain	Regimen1Failure	FALSE	NEG	NA	NA	Completed	POS	POS3	45	POS	2011
366	50	152	DST	Regimen2Failure	FALSE	NEG	NA	NA	Cured	POS	POS2	39	POS	2011
367	39	155	Hain	Regimen1Failure	FALSE	NEG	NA	TRUE	Cured	POS	POS<1	49	not_available	2011
368	53	162	Hain	Regimen2Failure	FALSE	NEG	NA	NA	Completed	POS	POS3	40	POS	2011
369	66	160	DST	Regimen2Failure	TRUE	NA	NA	NA	LostFU	POS	POS<1	NA	not_available	2011
370	53	165	Hain	Regimen2Failure	FALSE	NEG	NA	NA	Completed	POS	POS1	56	POS	2011
371	41	173	GeneXpert	Regimen1Failure	FALSE	NEG	NA	TRUE	Failed	POS	POS1	50	POS	2012
372	46	150	GeneXpert	Regimen1Failure	FALSE	NEG	NA	NA	Completed	POS	POS2	64	not_available	2012
373	35	152	Hain	Regimen1Failure	FALSE	NEG	NA	NA	Completed	POS	POS2	52	POS	2012
374	31	152	DST	Regimen2Failure	FALSE	NEG	NA	NA	Failed	POS	POS3	31	POS	2013
375	30	160	GeneXpert	Regimen2Failure	FALSE	POS	NA	NA	LostFU	NEG	NEG	44	NEG	2013
376	32	156	Hain	ReTreatment	TRUE	NEG	NA	NA	LostFU	POS	POS3	39	POS	2013
377	51	159	GeneXpert	Regimen1Failure	FALSE	NEG	NA	TRUE	Cured	POS	POS1	54	Contaminated	2013
378	47	155	GeneXpert	Regimen1Failure	FALSE	NEG	NA	NA	LostFU	POS	POS1	64	POS	2013
379	52	161	GeneXpert	Regimen1Failure	FALSE	NEG	NA	TRUE	LostFU	POS	POS2	54	Contaminated	2013
380	37	160	GeneXpert	New	NA	POS	NA	NA	Died	POS	POS2	45	NA	2013
381	52	160	Hain	OTHDResistantTB	TRUE	NA	NA	NA	Died	POS	POS1	45	POS	2013
382	66	155	GeneXpert	Regimen1Failure	FALSE	NEG	NA	NA	Cured	POS	POS3	42	NA	2014
383	45	171	GeneXpert	Regimen1Failure	FALSE	NEG	NA	TRUE	Cured	POS	POS1	60	POS	2015
384	52	144	GeneXpert	Regimen2Failure	FALSE	NEG	NA	NA	Cured	NEG	NEG	43	not_available	2015
385	34	176	GeneXpert	Regimen1Failure	FALSE	NEG	NA	NA	Cured	NEG	NEG	58	POS	2015
386	44	162	GeneXpert	Relapse	FALSE	POS	POS	NA	Died	NEG	NEG	NA	NEG	2015
387	66	155	GeneXpert	Relapse	FALSE	NEG	NA	TRUE	Transfer	POS	POS<1	57	POS	2013
388	56	167	GeneXpert	Relapse	FALSE	NEG	NA	NA	Completed	POS	POS1	37	NA	2013
389	32	150	DST	Relapse	FALSE	NEG	NA	TRUE	Cured	NEG	NEG	40	POS	2013
391	57	156	GeneXpert	Relapse	FALSE	NEG	NA	NA	Completed	NEG	NEG	NA	POS	2013
392	62	155	GeneXpert	OTHDResistantTB	FALSE	NEG	NA	NA	Cured	POS	POS<1	39	POS	2013
393	44	162	GeneXpert	Regimen1Failure	FALSE	NEG	NA	NA	Cured	POS	POS<1	45	NA	2014
394	42	150	GeneXpert	Regimen1Failure	FALSE	NEG	NA	NA	Completed	POS	POS3	39	NA	2014
395	26	175	GeneXpert	Regimen2Failure	FALSE	NEG	NA	NA	Completed	POS	POS3	45	POS	2014
396	60	154	Hain	Relapse	FALSE	NEG	NA	TRUE	Cured	POS	POS3	60	NA	2014
397	25	161	DST	Relapse	FALSE	NEG	NA	NA	Cured	NEG	NEG	51	POS	2014
398	23	168	Hain	Regimen2Failure	FALSE	NEG	NA	NA	Cured	NEG	NEG	NA	Contaminated	2014
399	33	152	GeneXpert	Regimen2Failure	FALSE	NEG	NA	NA	Cured	NEG	NEG	39	not_available	2014
400	51	167	GeneXpert	Relapse	FALSE	NEG	NA	NA	Cured	POS	POS1	57	POS	2014
401	46	147	GeneXpert	Regimen1Failure	FALSE	NEG	NA	TRUE	Cured	POS	POS1	46	POS	2015
402	52	160	GeneXpert	OTHDResistantTB	TRUE	NEG	NA	NA	Cured	NEG	NEG	50	NEG	2015
403	44	155	GeneXpert	Relapse	FALSE	NEG	NA	NA	Cured	POS	POS1	38	POS	2015
404	39	170	GeneXpert	Regimen1Failure	FALSE	NEG	NA	NA	Cured	POS	POS1	75	POS	2015
405	58	160	GeneXpert	OTHDResistantTB	TRUE	POS	POS	NA	Cured	POS	POS1	43	POS	2015
406	38	147	GeneXpert	Relapse	FALSE	NEG	NA	NA	Cured	POS	POS1	44	POS	2015
407	66	165	GeneXpert	Relapse	FALSE	NEG	NA	NA	Cured	POS	POS<1	53	POS	2015
408	27	150	GeneXpert	Regimen1Failure	FALSE	POS	POS	NA	Cured	NEG	NEG	51	NEG	2015
409	24	169	GeneXpert	Relapse	FALSE	NEG	NA	NA	Cured	NEG	NEG	48	POS	2015
410	48	163	GeneXpert	Relapse	FALSE	NEG	NA	NA	Cured	NEG	NEG	60	POS	2015
411	22	174	GeneXpert	New	NA	NEG	NA	NA	Cured	POS	POS2	50	POS	2015
412	49	170	GeneXpert	Regimen2Failure	FALSE	NEG	NA	TRUE	Died	NEG	NEG	35	POS	2015
413	53	172	GeneXpert	Regimen1Failure	FALSE	NEG	NA	TRUE	Completed	POS	POS<1	63	POS	2015
414	58	172	GeneXpert	Relapse	FALSE	NEG	NA	TRUE	Transfer	POS	POS1	62	POS	2015
415	38	160	GeneXpert	Relapse	FALSE	NEG	NA	TRUE	Cured	NEG	NEG	38	NEG	2015
416	64	168	GeneXpert	Relapse	FALSE	NEG	NA	NA	Completed	NEG	NEG	67	POS	2014
417	50	162	GeneXpert	Regimen2Failure	FALSE	NEG	NA	TRUE	Cured	POS	POS2	50	not_available	2014
418	21	151	GeneXpert	Regimen1Failure	FALSE	NEG	NA	NA	Cured	POS	POS1	44	not_available	2014
419	58	164	GeneXpert	Regimen2Failure	FALSE	NEG	NA	NA	Cured	NEG	NEG	51	Contaminated	2014
420	27	160	GeneXpert	Relapse	FALSE	POS	POS	NA	Completed	POS	POS3	48	not_available	2014
421	36	168	GeneXpert	Regimen1Failure	FALSE	POS	POS	TRUE	Cured	POS	POS3	46	POS	2014
422	60	157	GeneXpert	Relapse	FALSE	NEG	NA	TRUE	Died	POS	POS2	NA	POS	2014
423	56	148	GeneXpert	Regimen2Failure	FALSE	NEG	NA	TRUE	Cured	POS	POS2	34	POS	2014
424	41	168	GeneXpert	New	NA	POS	POS	NA	Died	NEG	NEG	66	not_available	2014
425	25	170	GeneXpert	Regimen1Failure	FALSE	NEG	NA	NA	Cured	NEG	NEG	58	POS	2014
426	36	164	DST	Regimen2Failure	FALSE	NEG	NA	NA	Cured	POS	POS3	55	NA	2014
427	48	165	Hain	ReTreatment	TRUE	NEG	NA	TRUE	Failed	POS	POS3	48	POS	2012
428	45	161	Hain	Regimen1Failure	FALSE	NEG	NA	NA	Cured	POS	POS1	41	POS	2012
430	44	164	Hain	Regimen1Failure	FALSE	NEG	NA	NA	Completed	POS	POS3	45	POS	2012
431	30	168	Hain	Regimen2Failure	FALSE	POS	POS	NA	Died	POS	POS<1	39	POS	2012
432	45	154	Hain	Regimen1Failure	FALSE	NEG	NA	NA	Cured	POS	POS2	49	POS	2012
433	55	168	Hain	Regimen2Failure	FALSE	NEG	NA	NA	Cured	POS	POS2	56	POS	2012
434	54	177	DST	Regimen2Failure	FALSE	NEG	NA	TRUE	Died	POS	POS3	74	POS	2012
435	55	151	Hain	Regimen2Failure	FALSE	NEG	NA	TRUE	LostFU	POS	POS2	43	POS	2012
436	28	178	Hain	Regimen1Failure	FALSE	NEG	NA	NA	Cured	POS	POS2	54	POS	2012
437	32	160	Hain	Regimen2Failure	FALSE	NEG	NA	TRUE	Cured	POS	POS3	43	POS	2012
438	48	160	Hain	Regimen2Failure	FALSE	NEG	NA	TRUE	Completed	POS	POS1	51	not_available	2012
439	42	150	DST	Regimen2Failure	FALSE	NEG	NA	NA	Completed	POS	POS<1	35	POS	2012
440	43	171	Hain	Regimen2Failure	FALSE	NEG	NA	NA	Failed	POS	POS3	48	POS	2012
441	53	160	Hain	Regimen2Failure	FALSE	NEG	NA	NA	Cured	POS	POS3	60	POS	2012
442	40	163	Hain	Regimen1Failure	FALSE	NEG	NA	FALSE	Cured	POS	POS<1	NA	POS	2012
443	48	158	Hain	Regimen2Failure	FALSE	NEG	NA	TRUE	Died	POS	POS1	50	POS	2012
444	41	152	Hain	Regimen2Failure	FALSE	NEG	NA	NA	Cured	POS	POS3	32	POS	2012
445	70	167	DST	Regimen2Failure	FALSE	NEG	NA	NA	Cured	POS	POS1	46	POS	2012
446	57	165	Hain	Relapse	FALSE	NEG	NA	NA	Failed	POS	POS2	NA	POS	2012
447	39	165	Hain	Regimen1Failure	FALSE	POS	POS	NA	Died	POS	POS3	37	POS	2012
448	45	167	GeneXpert	Regimen1Failure	FALSE	NEG	NA	NA	Completed	POS	POS1	64	POS	2012
449	42	166	GeneXpert	Regimen1Failure	FALSE	NEG	NA	TRUE	Completed	POS	POS1	54	POS	2012
450	37	172	GeneXpert	Relapse	FALSE	NEG	NA	NA	Completed	POS	POS<1	44	POS	2012
451	16	171	GeneXpert	Regimen1Failure	FALSE	NEG	NA	NA	Completed	POS	POS<1	54	POS	2012
452	58	168	GeneXpert	Regimen1Failure	FALSE	NEG	NA	NA	Completed	POS	POS2	48	POS	2012
453	61	165	GeneXpert	Relapse	FALSE	NEG	NA	NA	Completed	POS	POS1	40	POS	2012
454	58	165	Hain	Relapse	FALSE	NEG	NA	FALSE	Cured	POS	POS3	57	POS	2011
455	44	NA	Hain	Relapse	TRUE	NEG	NA	FALSE	Cured	POS	POS3	NA	NEG	2011
456	57	162	DST	Regimen2Failure	FALSE	NEG	NA	TRUE	Cured	POS	POS2	58	NEG	2011
457	53	NA	Hain	Relapse	FALSE	NEG	NA	FALSE	Cured	POS	POS1	NA	not_available	2011
458	57	157	Hain	Regimen2Failure	FALSE	NEG	NA	FALSE	Died	POS	POSnot_available	52	not_available	2011
459	41	142	Hain	Regimen2Failure	FALSE	NEG	NA	FALSE	Cured	POS	POSnot_available	24	not_available	2011
460	57	165	Hain	Relapse	FALSE	NEG	NA	FALSE	Completed	POS	POS1	41	not_available	2011
461	52	165	Hain	Regimen2Failure	FALSE	NEG	NA	FALSE	Cured	POS	POSnot_available	54	not_available	2011
462	44	160	Hain	Regimen2Failure	FALSE	NEG	NA	FALSE	Completed	POS	POS1	43	not_available	2011
463	54	152	Hain	Regimen2Failure	FALSE	NEG	NA	FALSE	Cured	POS	POS1	47	not_available	2011
464	55	162	Hain	Regimen2Failure	FALSE	NEG	NA	FALSE	Cured	POS	POSnot_available	62	NEG	2011
465	63	172	Hain	Relapse	FALSE	NEG	NA	FALSE	Failed	POS	POS3	55	POS	2011
466	48	165	Hain	Regimen2Failure	FALSE	NEG	NA	TRUE	Failed	POS	POS3	NA	POS	2012
467	47	168	Hain	Regimen2Failure	FALSE	NEG	NA	FALSE	LostFU	POS	POS1	69	not_available	2011
468	79	165	DST	Regimen2Failure	FALSE	NEG	NA	FALSE	Died	POS	POSnot_available	55	POS	2011
469	27	165	Hain	Regimen2Failure	FALSE	POS	NA	FALSE	LostFU	POS	POS2	56	POS	2012
470	42	168	GeneXpert	New	NA	NEG	NA	FALSE	LostFU	POS	POS1	NA	not_available	2013
471	42	158	GeneXpert	Regimen1Failure	FALSE	NEG	NA	TRUE	Cured	NA	NA	NA	not_available	2013
472	44	168	GeneXpert	Relapse	FALSE	NEG	NA	FALSE	Completed	NEG	NEG	48	not_available	2014
473	77	145	Hain	Relapse	FALSE	NEG	NA	FALSE	Died	POS	POSnot_available	25	not_available	2014
474	55	163	GeneXpert	Relapse	FALSE	NEG	NA	FALSE	Completed	NEG	NEG	54	not_available	2015
475	24	160	DST	Regimen2Failure	FALSE	NEG	NA	FALSE	LostFU	NEG	NEG	42	not_available	2015
476	55	160	Hain	Relapse	FALSE	POS	POS	NA	Cured	POS	POS1	37	NEG	2012
477	35	167	GeneXpert	Regimen1Failure	FALSE	NEG	NA	NA	Completed	POS	POS2	59	POS	2012
478	34	162	GeneXpert	Regimen2Failure	FALSE	NA	NA	NA	Completed	POS	POS2	52	POS	2012
479	45	180	GeneXpert	Regimen2Failure	FALSE	NEG	NA	NA	Completed	POS	POS1	61	NA	2012
481	51	158	GeneXpert	Relapse	FALSE	NA	NA	TRUE	Died	POS	POS<1	46.5	POS	2012
482	40	166	Hain	Regimen2Failure	FALSE	NEG	NA	NA	Completed	POS	POS3	43	POS	2012
483	47	162	GeneXpert	Regimen2Failure	FALSE	NEG	NA	NA	Cured	POS	POS1	42	POS	2012
484	51	167	GeneXpert	Regimen2Failure	FALSE	NEG	NA	TRUE	Completed	POS	POS1	38	POS	2012
485	60	152	Hain	Regimen2Failure	FALSE	NEG	NA	TRUE	Completed	POS	POS1	54	NA	2012
486	58	162	GeneXpert	Regimen2Failure	FALSE	NEG	NA	TRUE	Completed	POS	POS<1	45	POS	2012
487	41	164	GeneXpert	Regimen1Failure	FALSE	NEG	NA	NA	Cured	POS	POS<1	51	not_available	2012
488	38	171	GeneXpert	Relapse	FALSE	NEG	NA	TRUE	Completed	POS	POS1	67	not_available	2013
489	48	160	DST	Regimen2Failure	FALSE	NEG	NA	NA	Completed	POS	POS3	35	POS	2012
490	57	164	GeneXpert	Regimen1Failure	FALSE	NEG	NA	TRUE	Cured	POS	POS1	46	not_available	2013
491	43	150	GeneXpert	Relapse	FALSE	NEG	NA	NA	Completed	POS	POS2	35	POS	2013
492	61	170	GeneXpert	Relapse	FALSE	NEG	NA	NA	Completed	POS	POS1	55	not_available	2013
493	45	158	Hain	Regimen2Failure	FALSE	NEG	NA	NA	Cured	NEG	NEG	41	POS	2013
494	41	160	GeneXpert	Relapse	FALSE	NEG	NA	NA	Completed	POS	POS1	NA	not_available	2013
495	36	165	GeneXpert	Regimen1Failure	FALSE	NEG	NA	NA	Died	POS	POS3	38	POS	2013
496	45	160	GeneXpert	Relapse	FALSE	NEG	NA	NA	Cured	POS	POS1	43	POS	2013
497	56	162	GeneXpert	Relapse	FALSE	POS	POS	NA	Completed	POS	POS2	44	POS	2013
498	24	167	GeneXpert	Relapse	FALSE	POS	POS	NA	Cured	NEG	NEG	44	NA	2013
499	42	165	GeneXpert	Relapse	FALSE	NEG	NA	TRUE	Cured	POS	POS3	44	POS	2013
500	27	157	Hain	Regimen2Failure	FALSE	NEG	NA	NA	Completed	POS	POS1	40.5	POS	2013
501	60	165	GeneXpert	Relapse	FALSE	NEG	NA	NA	Completed	POS	POS<1	61	POS	2013
502	45	164	GeneXpert	Relapse	FALSE	NEG	NA	NA	Completed	POS	POS1	40	POS	2013
503	42	170	GeneXpert	Relapse	FALSE	NEG	NA	TRUE	Completed	POS	POS1	NA	POS	2013
504	49	153	GeneXpert	Relapse	FALSE	NEG	NA	NA	Completed	POS	POS1	38.5	POS	2013
505	51	154	GeneXpert	Relapse	FALSE	NEG	NA	NA	Cured	NEG	NEG	50	POS	2013
506	38	160	GeneXpert	Regimen1Failure	FALSE	NEG	NA	NA	Cured	POS	POS1	45	POS	2013
507	59	156	GeneXpert	Relapse	FALSE	NEG	NA	TRUE	Cured	POS	POS<1	38	POS	2013
508	54	160	GeneXpert	Relapse	FALSE	NEG	NA	NA	Cured	POS	POS2	40	NA	2013
509	46	160	GeneXpert	Relapse	FALSE	NEG	NA	NA	Completed	POS	POS<1	47	POS	2013
510	31	180	GeneXpert	Regimen2Failure	FALSE	POS	POS	NA	Cured	POS	POS1	52	POS	2013
511	28	172	GeneXpert	Relapse	FALSE	NEG	NA	NA	Cured	NEG	NEG	49	POS	2014
512	51	165	GeneXpert	Relapse	FALSE	NEG	NA	NA	Cured	POS	POS1	44	POS	2014
513	48	170	GeneXpert	Relapse	FALSE	NEG	NA	NA	Completed	POS	POS1	35	POS	2014
514	17	157	GeneXpert	Relapse	FALSE	NEG	NA	NA	Cured	NEG	NEG	40	POS	2014
515	43	167	GeneXpert	Relapse	FALSE	NEG	NA	NA	Completed	POS	POS3	45	POS	2014
516	35	169	GeneXpert	Relapse	FALSE	NEG	NA	NA	Cured	POS	POS<1	46	POS	2014
517	60	165	GeneXpert	Relapse	FALSE	NEG	NA	NA	Died	POS	POS1	38	POS	2014
518	46	162	GeneXpert	Relapse	FALSE	NEG	NA	NA	Completed	NEG	NEG	44	POS	2014
519	37	168	GeneXpert	Relapse	FALSE	NEG	NA	TRUE	Completed	POS	POS1	50	not_available	2014
520	26	170	GeneXpert	New	NA	POS	POS	NA	Completed	NEG	NEG	60	not_available	2015
521	56	155	GeneXpert	Relapse	FALSE	NA	NA	TRUE	Cured	POS	POS1	32	not_available	2015
522	46	169	GeneXpert	Regimen1Failure	FALSE	NEG	NA	NA	Cured	POS	POS3	41.5	POS	2015
523	32	164	GeneXpert	Relapse	FALSE	NEG	NA	NA	Cured	POS	POS1	48	POS	2015
524	46	152	GeneXpert	Relapse	FALSE	NEG	NA	NA	Cured	POS	POS3	48	POS	2015
525	36	172	GeneXpert	Regimen1Failure	FALSE	NEG	NA	NA	Cured	POS	POS2	55	POS	2015
526	59	160	Hain	New	NA	NA	NA	NA	Cured	POS	POS1	40	not_available	2015
527	47	152	GeneXpert	Relapse	FALSE	NEG	NA	NA	Cured	POS	POS1	35	not_available	2015
528	49	160	Hain	Relapse	FALSE	NEG	NA	TRUE	Cured	POS	POS1	60	POS	2015
529	65	154	GeneXpert	Relapse	FALSE	NEG	NA	NA	Cured	POS	POS<1	44	POS	2015
530	22	154	GeneXpert	Regimen2Failure	FALSE	NEG	NA	NA	Cured	NEG	NEG	43	POS	2015
531	54	162	GeneXpert	Relapse	FALSE	NEG	NA	NA	Failed	POS	POS1	67	POS	2015
532	38	169	GeneXpert	Relapse	FALSE	NEG	NA	NA	Cured	POS	POS3	39	POS	2013
533	18	172	GeneXpert	New	NA	NEG	NA	NA	Cured	POS	POS2	49	POS	2015
534	72	160	GeneXpert	Relapse	FALSE	NEG	NA	NA	Cured	POS	POS1	43	POS	2015
535	33	168	GeneXpert	New	NA	NEG	NA	NA	Cured	POS	POS2	46	POS	2015
536	30	148	GeneXpert	New	NA	NEG	NA	NA	Cured	NEG	NEG	45	POS	2015
537	22	165	GeneXpert	Relapse	FALSE	NEG	NA	NA	Cured	NEG	NEG	50	NEG	2014
538	36	148	Hain	Relapse	FALSE	POS	POS	NA	Died	POS	POS3	33	NA	2015
539	23	NA	OTHDiagnosis	Regimen2Failure	FALSE	NEG	NA	FALSE	Cured	POS	POS1	NA	POS	2011
540	53	NA	Hain	Regimen2Failure	FALSE	NEG	NA	FALSE	LostFU	NA	NA	NA	not_available	2011
541	31	155	Hain	Regimen2Failure	FALSE	NEG	NA	FALSE	Cured	POS	POSnot_available	40	POS	2011
542	53	161	Hain	Regimen2Failure	FALSE	NEG	NA	FALSE	Completed	POS	POS1	40	POS	2012
543	22	158	DST	Regimen1Failure	FALSE	NEG	NA	FALSE	Completed	POS	POS1	45	POS	2012
544	46	165	Hain	Relapse	FALSE	NEG	NA	FALSE	Cured	POS	POS2	73	POS	2012
545	44	166	DST	OTHDResistantTB	FALSE	NEG	NA	FALSE	Completed	POS	POS1	44	POS	2012
546	22	160	Hain	Regimen2Failure	FALSE	NEG	NA	FALSE	Cured	NA	NA	NA	not_available	2012
547	38	168	DST	Regimen1Failure	FALSE	NEG	NA	FALSE	Failed	POS	POS3	53	POS	2012
548	54	151	DST	Regimen2Failure	FALSE	NEG	NA	FALSE	Cured	POS	POS1	50	POS	2012
549	41	NA	OTHDiagnosis	Regimen2Failure	FALSE	NEG	NA	FALSE	Cured	POS	POS3	NA	POS	2011
550	49	175	Hain	Regimen2Failure	FALSE	NEG	NA	FALSE	Cured	POS	POSnot_available	NA	POS	2011
551	34	158	Hain	Regimen2Failure	FALSE	NEG	NA	FALSE	Cured	NEG	NEG	NA	POS	2011
552	57	167	DST	Regimen2Failure	FALSE	NEG	NA	TRUE	Cured	POS	POSnot_available	55	POS	2012
553	60	165	Hain	Regimen2Failure	NA	NEG	NA	FALSE	Died	POS	POS1	37	POS	2012
554	36	160	DST	Regimen2Failure	FALSE	NEG	NA	FALSE	Cured	POS	POS1	50	POS	2012
555	49	165	GeneXpert	Regimen1Failure	FALSE	NEG	NA	FALSE	LostFU	POS	POS2	52	NA	2012
556	39	167	GeneXpert	Regimen2Failure	FALSE	NEG	NA	FALSE	Completed	POS	POSnot_available	65	not_available	2012
557	32	165	GeneXpert	Regimen2Failure	FALSE	POS	NA	FALSE	LostFU	POS	POS1	46	not_available	2012
558	46	170	GeneXpert	Regimen2Failure	FALSE	NEG	NA	FALSE	Failed	POS	POS2	61	POS	2013
559	20	160	DST	Regimen2Failure	FALSE	NEG	NA	FALSE	Completed	NEG	NEG	NA	NEG	2013
560	55	152	GeneXpert	Relapse	FALSE	NEG	NA	FALSE	LostFU	POS	POS3	38	POS	2013
561	35	NA	Hain	Regimen2Failure	FALSE	NEG	NA	FALSE	LostFU	POS	POS1	NA	POS	2011
562	33	168	GeneXpert	Regimen1Failure	FALSE	NEG	NA	FALSE	Cured	NEG	NEG	NA	POS	2013
563	28	173	GeneXpert	Regimen1Failure	FALSE	NEG	NA	FALSE	Cured	POS	POS2	NA	POS	2013
564	23	153	GeneXpert	Relapse	FALSE	NEG	NA	FALSE	LostFU	POS	POSnot_available	45	NA	2013
565	30	155	GeneXpert	Relapse	FALSE	NEG	NA	FALSE	Cured	POS	POS1	45	POS	2013
566	42	160	GeneXpert	New	NA	POS	NA	FALSE	Died	POS	POS1	NA	NA	2013
567	63	155	GeneXpert	Relapse	FALSE	NEG	NA	FALSE	Completed	NEG	NEG	NA	POS	2013
568	31	172	GeneXpert	Regimen1Failure	FALSE	NEG	NA	NA	Completed	NEG	NEG	50	NA	2013
569	26	170	GeneXpert	Regimen2Failure	FALSE	NEG	NA	NA	LostFU	POS	POS1	46	POS	2013
570	45	160	GeneXpert	Relapse	FALSE	NA	NA	FALSE	Cured	POS	POS2	NA	NA	2013
571	57	160	GeneXpert	Regimen1Failure	FALSE	NEG	NA	FALSE	Cured	NA	NA	NA	not_available	2013
572	55	167	GeneXpert	Regimen2Failure	FALSE	NEG	NA	FALSE	Cured	NA	NA	NA	not_available	2013
573	21	168	DST	Relapse	FALSE	NEG	NA	NA	Cured	NEG	NEG	47	NA	2013
574	36	170	GeneXpert	Regimen1Failure	FALSE	NEG	NA	NA	Completed	POS	POS1	42	POS	2013
575	61	165	GeneXpert	Regimen2Failure	FALSE	NEG	NA	NA	Failed	NEG	NEG	46	NA	2013
576	25	155	GeneXpert	Regimen1Failure	FALSE	NEG	NA	FALSE	Cured	POS	POS<1	42	POS	2014
577	17	NA	DST	Regimen2Failure	FALSE	NEG	NA	FALSE	Cured	NEG	NEG	63	NEG	2013
578	20	150	Hain	Regimen2Failure	FALSE	NEG	NA	FALSE	Completed	POS	POSnot_available	52	not_available	2014
579	42	170	GeneXpert	Relapse	FALSE	NEG	NA	FALSE	Completed	NEG	NEG	NA	POS	2014
580	23	168	GeneXpert	Regimen1Failure	FALSE	NEG	NA	NA	Cured	NEG	NEG	53	not_available	2014
581	52	152	GeneXpert	Regimen1Failure	FALSE	NEG	NA	FALSE	LostFU	POS	POSnot_available	NA	NA	2014
582	27	173	GeneXpert	Regimen1Failure	FALSE	NEG	NA	FALSE	Cured	NEG	NEG	NA	POS	2014
583	23	166	GeneXpert	Regimen2Failure	FALSE	NEG	NA	FALSE	Completed	NEG	NEG	NA	NEG	2014
584	46	165	GeneXpert	OTHDResistantTB	TRUE	NEG	NA	FALSE	Failed	POS	POS1	NA	not_available	2014
585	28	NA	GeneXpert	New	NA	POS	NA	FALSE	Completed	NEG	NEG	53	Contaminated	2014
586	63	155	GeneXpert	Regimen2Failure	FALSE	NEG	NA	TRUE	Completed	POS	POS<1	44	not_available	2015
587	65	165	GeneXpert	Regimen1Failure	FALSE	NEG	NA	TRUE	Cured	POS	POS2	53	NEG	2014
588	59	172	GeneXpert	Regimen2Failure	FALSE	NEG	NA	NA	Completed	POS	POS1	56	not_available	2014
589	30	150	GeneXpert	New	NA	NEG	NA	FALSE	Cured	NEG	NEG	NA	POS	2014
590	25	NA	GeneXpert	New	NA	POS	NA	FALSE	Completed	POS	POSnot_available	43	POS	2014
591	22	178	GeneXpert	Regimen1Failure	FALSE	NEG	NA	FALSE	Cured	NEG	NEG	58	not_available	2014
592	38	173	GeneXpert	Relapse	FALSE	NEG	NA	FALSE	Cured	POS	POS3	NA	POS	2014
593	60	167	GeneXpert	Relapse	FALSE	NA	NA	FALSE	Cured	POS	POS3	NA	not_available	2014
594	30	160	GeneXpert	Regimen2Failure	FALSE	POS	POS	NA	Transfer	POS	POS2	53	NA	2015
595	49	162	GeneXpert	Regimen1Failure	FALSE	NEG	NA	TRUE	Cured	POS	POS3	NA	POS	2014
596	69	155	Hain	Relapse	FALSE	NEG	NA	NA	Cured	POS	POS1	32.5	not_available	2014
597	37	156	Hain	Regimen2Failure	FALSE	NEG	NA	NA	Completed	NEG	NEG	48	not_available	2015
598	56	159	GeneXpert	OTHDResistantTB	TRUE	NEG	NA	FALSE	Died	POS	POS1	33	not_available	2015
599	34	165	DST	Regimen2Failure	FALSE	POS	NA	NA	Died	POS	POS3	47	POS	2015
600	38	165	GeneXpert	ReTreatment	FALSE	NEG	NA	NA	Cured	NEG	NEG	54	POS	2015
601	43	159	GeneXpert	Regimen2Failure	FALSE	NEG	NA	NA	Completed	POS	POS3	45	POS	2015
602	57	157	GeneXpert	Relapse	FALSE	NEG	NA	NA	Cured	POS	POS1	NA	not_available	2015
603	38	171	GeneXpert	Regimen1Failure	FALSE	NEG	NA	NA	Completed	POS	POS1	NA	POS	2015
604	75	145	GeneXpert	Relapse	FALSE	NEG	NA	NA	Cured	NEG	NEG	NA	POS	2015
605	40	175	GeneXpert	Relapse	FALSE	NEG	NA	NA	Completed	POS	POS<1	38	POS	2015
606	39	167	GeneXpert	Regimen1Failure	FALSE	NEG	NA	FALSE	Completed	POS	POS2	69	POS	2015
607	57	163	Hain	ReTreatment	FALSE	NEG	NA	FALSE	Died	POS	POS1	NA	not_available	2015
608	55	168	GeneXpert	Relapse	FALSE	NEG	NA	TRUE	Completed	POS	POS1	72	not_available	2015
609	65	150	GeneXpert	Regimen1Failure	FALSE	NEG	NA	FALSE	Completed	POS	POS2	48	POS	2015
610	26	150	GeneXpert	Relapse	FALSE	NEG	NA	NA	Completed	POS	POS<1	35	not_available	2015
611	53	145	GeneXpert	Regimen1Failure	FALSE	NEG	NA	FALSE	LostFU	NEG	NEG	48	POS	2015
612	56	153	DST	Regimen2Failure	FALSE	NEG	NA	TRUE	Completed	POS	POS3	51	not_available	2015
613	45	159	GeneXpert	Regimen1Failure	FALSE	NEG	NA	TRUE	Completed	NEG	NEG	49	POS	2015
614	44	172	GeneXpert	Regimen1Failure	FALSE	NEG	NA	TRUE	Completed	POS	POS1	58	POS	2015
615	35	150	GeneXpert	Regimen1Failure	FALSE	NEG	NA	NA	Completed	POS	POS1	41	not_available	2015
616	56	160	GeneXpert	New	NA	NEG	NA	TRUE	Completed	POS	POS3	35	POS	2015
617	22	159	GeneXpert	Regimen1Failure	FALSE	NEG	NA	NA	Completed	POS	POS1	45	not_available	2015
618	60	168	GeneXpert	Regimen2Failure	FALSE	NEG	NA	NA	Failed	NEG	NEG	43.5	POS	2014
619	32	165	GeneXpert	Regimen1Failure	FALSE	NEG	NA	NA	Cured	NEG	NEG	55	POS	2014
620	45	155	GeneXpert	Regimen2Failure	FALSE	NEG	NA	TRUE	Cured	POS	POS1	34	not_available	2014
621	39	170	GeneXpert	Regimen2Failure	FALSE	NEG	NA	NA	Failed	POS	POS3	48	POS	2014
622	40	168	GeneXpert	Relapse	FALSE	NEG	NA	NA	Cured	POS	POS2	55	POS	2014
623	23	158	Hain	Regimen2Failure	FALSE	NEG	NA	NA	Cured	POS	POS1	43	POS	2011
624	43	155	DST	Regimen2Failure	FALSE	NEG	NA	NA	Cured	NEG	NEG	54	NEG	2011
625	54	165	Hain	Regimen2Failure	FALSE	NEG	NA	NA	Cured	POS	POS1	58	POS	2011
626	42	145	Hain	Regimen2Failure	FALSE	NEG	NA	NA	Completed	POS	POS2	33	not_available	2011
627	41	172	Hain	Regimen1Failure	FALSE	NEG	NA	NA	Cured	POS	POS2	57	POS	2011
628	31	155	Hain	Regimen2Failure	FALSE	POS	POS	NA	LostFU	POS	POS2	45	POS	2011
629	49	170	Hain	Regimen2Failure	FALSE	NEG	NA	NA	Cured	POS	POS1	57	POS	2011
630	25	178	Hain	Regimen2Failure	FALSE	NEG	NA	NA	Cured	POS	POS1	55	POS	2011
631	32	174	Hain	Regimen2Failure	FALSE	NEG	NA	NA	Completed	POS	POS1	50	POS	2011
632	42	165	Hain	Regimen1Failure	FALSE	NEG	NA	NA	Completed	POS	POS<1	43	POS	2011
633	34	160	Hain	Regimen2Failure	FALSE	NEG	NA	TRUE	Completed	POS	POS1	54	POS	2011
634	48	176	Hain	Regimen2Failure	FALSE	NEG	NA	NA	Cured	POS	POS1	69	POS	2011
635	55	160	Hain	Regimen2Failure	FALSE	NEG	NA	NA	Cured	POS	POS1	55	NEG	2011
636	29	150	Hain	Regimen1Failure	FALSE	NEG	NA	NA	Failed	POS	POS3	36	POS	2011
637	26	162	Hain	Regimen1Failure	FALSE	NEG	NA	NA	Died	POS	POS1	34	POS	2011
638	27	172	Hain	Regimen2Failure	FALSE	POS	NA	NA	Cured	POS	POS2	47	POS	2011
639	47	155	Hain	Regimen1Failure	FALSE	NEG	NA	NA	Cured	POS	POS2	34	POS	2011
640	49	170	Hain	Regimen2Failure	FALSE	NEG	NA	NA	Completed	POS	POS1	NA	POS	2011
641	38	173	Hain	Regimen2Failure	FALSE	NEG	NA	NA	Completed	POS	POS3	64	POS	2011
642	40	165	Hain	Regimen2Failure	FALSE	NEG	NA	NA	LostFU	POS	POS2	NA	POS	2011
643	27	160	Hain	Regimen1Failure	FALSE	NEG	NA	NA	Cured	POS	POS<1	59	POS	2011
644	29	162	GeneXpert	Regimen2Failure	FALSE	NEG	NA	NA	Cured	POS	POS<1	45	POS	2013
645	29	178	DST	Regimen1Failure	FALSE	NA	NA	NA	Cured	POS	POS1	65	POS	2012
646	45	159	GeneXpert	Regimen1Failure	FALSE	NA	NA	TRUE	Cured	POS	POS1	49	POS	2012
647	51	158	GeneXpert	Regimen2Failure	FALSE	NEG	NA	TRUE	Cured	POS	POS1	43	POS	2012
648	39	167	GeneXpert	Regimen2Failure	FALSE	NEG	NA	NA	Cured	POS	POS1	55	POS	2012
649	62	155	DST	Regimen2Failure	FALSE	NA	NA	NA	LostFU	POS	POS1	41	POS	2012
650	46	165	GeneXpert	Regimen2Failure	FALSE	NEG	NA	NA	LostFU	POS	POS<1	NA	not_available	2012
651	42	170	Hain	Relapse	FALSE	NEG	NA	NA	Cured	POS	POS1	50	not_available	2012
652	28	172	GeneXpert	Regimen2Failure	FALSE	NEG	NA	NA	Cured	POS	POS3	62	POS	2012
653	61	164	GeneXpert	Regimen2Failure	FALSE	NEG	NA	NA	Completed	POS	POS2	43	POS	2013
654	19	173	DST	Regimen1Failure	FALSE	NEG	NA	NA	Cured	POS	POS<1	54	POS	2013
655	31	158	GeneXpert	Regimen1Failure	FALSE	NEG	NA	NA	Cured	POS	POS<1	58	POS	2013
656	31	165	GeneXpert	Regimen2Failure	FALSE	NEG	NA	NA	Cured	POS	POS1	49	NA	2013
657	57	170	GeneXpert	Regimen1Failure	FALSE	NEG	NA	NA	Cured	POS	POS<1	57	POS	2013
658	27	160	GeneXpert	Regimen2Failure	FALSE	NEG	NA	NA	Completed	NEG	NEG	40	POS	2013
659	40	165	Hain	Regimen2Failure	FALSE	NEG	NA	NA	Completed	POS	POS2	52	NA	2013
660	30	180	GeneXpert	Regimen2Failure	FALSE	NEG	NA	NA	Cured	NEG	NEG	72	NA	2013
661	35	172	GeneXpert	Regimen2Failure	FALSE	NEG	NA	NA	Completed	POS	POS<1	49	NA	2013
662	28	146	GeneXpert	Regimen1Failure	FALSE	NEG	NA	TRUE	Cured	NEG	NEG	57	NEG	2013
663	51	160	GeneXpert	Regimen1Failure	FALSE	NEG	NA	NA	Died	POS	POS2	45	NA	2013
664	49	160	Hain	Regimen2Failure	FALSE	NEG	NA	NA	Cured	POS	POS2	38	NA	2013
665	31	158	Hain	Regimen1Failure	FALSE	NA	NA	NA	Cured	POS	POS1	53	POS	2013
666	44	160	Hain	Regimen2Failure	FALSE	NA	NA	NA	Cured	POS	POS2	37	not_available	2013
667	37	160	GeneXpert	Regimen1Failure	FALSE	NEG	NA	NA	Cured	NEG	NEG	50	NA	2013
668	47	156	GeneXpert	Regimen1Failure	FALSE	NEG	NA	FALSE	Cured	NEG	NEG	47	POS	2014
669	52	174	GeneXpert	Relapse	FALSE	NEG	NA	TRUE	Cured	NEG	NEG	74	POS	2014
670	62	163	GeneXpert	Regimen1Failure	FALSE	NEG	NA	FALSE	LostFU	POS	POS2	39	POS	2014
671	55	160	GeneXpert	Relapse	FALSE	NEG	NA	NA	Cured	POS	POS1	49	POS	2014
672	54	156	GeneXpert	Regimen1Failure	FALSE	NA	NA	TRUE	LostFU	POS	POS2	54	not_available	2014
673	54	170	Hain	Regimen2Failure	FALSE	NEG	NA	FALSE	Cured	POS	POS2	60	POS	2011
674	18	160	Hain	Regimen2Failure	FALSE	NEG	NA	FALSE	Cured	NEG	NEG	51	POS	2011
675	41	168	Hain	Regimen2Failure	FALSE	NEG	NA	FALSE	Cured	NEG	NEG	50	POS	2011
676	36	157	Hain	Regimen2Failure	FALSE	NEG	NA	FALSE	Cured	POS	POS1	52	POS	2011
677	23	165	Hain	Regimen2Failure	FALSE	NEG	NA	FALSE	Cured	POS	POS<1	NA	POS	2011
678	30	172	Hain	Regimen2Failure	FALSE	NEG	NA	FALSE	Cured	POS	POS<1	50	POS	2011
679	52	170	Hain	Regimen2Failure	FALSE	NEG	NA	FALSE	Cured	POS	POS3	54	POS	2011
680	51	156	Hain	Regimen2Failure	FALSE	NEG	NA	FALSE	Failed	POS	POS<1	39	POS	2011
681	44	156	Hain	Regimen2Failure	FALSE	NEG	NA	FALSE	Cured	POS	POS2	40	POS	2011
682	40	175	DST	Regimen2Failure	FALSE	NEG	NA	FALSE	Cured	POS	POS<1	NA	POS	2011
683	66	150	Hain	Regimen2Failure	FALSE	NEG	NA	TRUE	Cured	POS	POS1	NA	POS	2011
684	68	160	Hain	Regimen1Failure	FALSE	NEG	NA	FALSE	Cured	POS	POS1	46	POS	2011
685	33	160	Hain	Regimen1Failure	FALSE	POS	NA	FALSE	Cured	POS	POS2	42	POS	2011
686	62	163	Hain	Regimen2Failure	FALSE	NEG	NA	TRUE	Cured	POS	POS3	40	POS	2012
687	49	173	DST	Regimen2Failure	FALSE	NEG	NA	TRUE	Cured	NEG	NEG	49	not_available	2012
689	51	162	Hain	Regimen2Failure	FALSE	NEG	NA	TRUE	Cured	POS	POS1	50	POS	2012
690	17	165	Hain	Regimen1Failure	FALSE	NEG	NA	FALSE	Cured	POS	POS3	50	POS	2012
691	21	153	GeneXpert	Regimen2Failure	FALSE	NEG	NA	FALSE	Cured	POS	POS1	48	POS	2012
692	43	166	DST	Regimen1Failure	FALSE	NEG	NA	FALSE	Cured	NEG	NEG	NA	POS	2012
693	40	160	GeneXpert	Regimen2Failure	FALSE	NEG	NA	FALSE	LostFU	POS	POS3	40	POS	2012
694	36	160	GeneXpert	Relapse	FALSE	NEG	NA	FALSE	Died	POS	POS2	40	POS	2012
695	51	161	Hain	ReTreatment	TRUE	POS	NA	FALSE	LostFU	POS	POS2	43	POS	2012
696	23	165	GeneXpert	Regimen2Failure	FALSE	NEG	NA	FALSE	Cured	POS	POS3	45	POS	2013
697	34	164	Hain	Relapse	FALSE	POS	POS	FALSE	Cured	POS	POS2	36	POS	2013
698	32	174	GeneXpert	Regimen2Failure	FALSE	NEG	NA	FALSE	Cured	POS	POS2	69	Contaminated	2013
699	29	163	GeneXpert	Regimen2Failure	FALSE	NEG	NA	FALSE	Cured	NEG	NEG	44	POS	2013
700	55	167	GeneXpert	Relapse	FALSE	NEG	NA	FALSE	Failed	POS	POS2	54	POS	2013
701	41	160	GeneXpert	Regimen2Failure	FALSE	NEG	NA	FALSE	LostFU	POS	POS3	50	NEG	2013
702	44	168	GeneXpert	Regimen2Failure	FALSE	NEG	NA	FALSE	Completed	POS	POS1	59	POS	2013
703	43	153	DST	Relapse	FALSE	NEG	NA	FALSE	Cured	NEG	NEG	44	NA	2013
704	36	150	DST	Regimen2Failure	FALSE	NEG	NA	FALSE	Failed	POS	POS2	35	POS	2013
705	53	165	GeneXpert	Regimen1Failure	FALSE	NEG	NA	TRUE	Completed	NEG	NEG	57	NA	2013
706	60	155	GeneXpert	Regimen2Failure	FALSE	NEG	NA	FALSE	Cured	POS	POS1	46	POS	2013
707	49	160	GeneXpert	Relapse	FALSE	NEG	NA	FALSE	Cured	POS	POS1	51	not_available	2014
708	54	160	GeneXpert	Relapse	FALSE	NA	NA	FALSE	Died	POS	POS3	43	POS	2014
709	36	152	GeneXpert	Relapse	FALSE	NEG	NA	FALSE	Cured	POS	POS1	47	POS	2014
710	33	160	GeneXpert	New	NA	POS	NA	FALSE	Died	NEG	NEG	47	not_available	2014
711	27	168	GeneXpert	Regimen1Failure	FALSE	NEG	NA	FALSE	Cured	NEG	NEG	48	NA	2014
712	56	168	GeneXpert	Regimen2Failure	FALSE	NEG	NA	TRUE	Completed	POS	POS2	60	NA	2014
713	35	166	GeneXpert	Regimen1Failure	FALSE	POS	POS	FALSE	Cured	NEG	NEG	50	NA	2014
714	24	177	GeneXpert	Relapse	FALSE	NEG	NA	FALSE	Cured	NEG	NEG	64	NA	2014
715	30	160	GeneXpert	Regimen1Failure	TRUE	NEG	NA	FALSE	LostFU	POS	POS2	49	NA	2014
716	23	175	Hain	Regimen2Failure	FALSE	NEG	NA	FALSE	LostFU	POS	POS3	56	not_available	2014
717	48	160	GeneXpert	Regimen1Failure	FALSE	NEG	NA	NA	Died	NEG	NEG	46	NA	2013
718	52	163	GeneXpert	Relapse	FALSE	NEG	NA	TRUE	Completed	POS	POS3	60	NA	2014
719	53	150	DST	Regimen2Failure	FALSE	NEG	NA	NA	Died	POS	POS3	30	not_available	2014
720	49	165	GeneXpert	Relapse	FALSE	NEG	NA	NA	Cured	POS	POS2	48	POS	2014
721	47	160	GeneXpert	Relapse	FALSE	NEG	NA	NA	Died	NEG	NEG	44	not_available	2014
722	23	175	Hain	Regimen1Failure	FALSE	NEG	NA	NA	Cured	POS	POS1	73	POS	2014
723	36	175	GeneXpert	Relapse	FALSE	POS	POS	NA	Cured	NEG	NEG	58	not_available	2014
724	34	150	Hain	ReTreatment	TRUE	POS	POS	NA	Cured	POS	POS1	32	NA	2014
725	45	152	GeneXpert	ReTreatment	FALSE	NEG	NA	NA	LostFU	POS	POS1	30	POS	2014
726	30	157	GeneXpert	New	NA	POS	POS	NA	LostFU	NEG	NEG	40	POS	2014
727	60	168	GeneXpert	Relapse	FALSE	NEG	NA	NA	Cured	NEG	NEG	56	POS	2014
728	25	175	GeneXpert	Regimen2Failure	FALSE	NEG	NA	NA	Cured	POS	POS1	43	not_available	2014
729	24	165	GeneXpert	Regimen1Failure	FALSE	NEG	NA	NA	Cured	POS	POS1	50	not_available	2014
730	40	163	GeneXpert	Regimen2Failure	FALSE	NEG	NA	FALSE	Cured	NEG	NEG	53	POS	2014
731	70	149	GeneXpert	Relapse	FALSE	NEG	NA	TRUE	Cured	POS	POS1	53	POS	2014
732	45	152	GeneXpert	Regimen1Failure	FALSE	NEG	NA	NA	Cured	POS	POS1	47	POS	2014
733	40	160	GeneXpert	Regimen2Failure	FALSE	NEG	NA	TRUE	Cured	POS	POS1	53	POS	2015
734	57	165	GeneXpert	Regimen2Failure	FALSE	NEG	NA	NA	Cured	POS	POS1	40	POS	2015
735	61	160	Hain	Regimen1Failure	FALSE	NEG	NA	TRUE	LostFU	POS	POS1	61	NA	2015
737	71	168	GeneXpert	Relapse	FALSE	NEG	NA	TRUE	Cured	POS	POS1	70	not_available	2015
738	27	165	GeneXpert	Regimen1Failure	FALSE	NEG	NA	NA	Cured	NEG	NEG	47	POS	2015
739	66	160	GeneXpert	Relapse	FALSE	NEG	NA	TRUE	Died	NEG	NEG	40	not_available	2015
740	60	173	GeneXpert	Relapse	FALSE	NEG	NA	NA	Cured	POS	POS1	52	POS	2015
741	59	153	GeneXpert	Relapse	FALSE	NEG	NA	TRUE	Cured	POS	POS1	33	not_available	2015
742	48	153	GeneXpert	Regimen1Failure	FALSE	NEG	NA	NA	Cured	POS	POS1	49	not_available	2015
744	55	167	DST	ReTreatment	TRUE	NA	NA	TRUE	Cured	POS	POS1	58	not_available	2015
745	44	168	GeneXpert	Regimen2Failure	FALSE	NEG	NA	NA	LostFU	POS	POS1	41.5	POS	2015
746	49	169	GeneXpert	New	NA	NEG	NA	NA	LostFU	POS	POS2	50	POS	2015
747	32	172	GeneXpert	Relapse	FALSE	NEG	NA	NA	LostFU	NEG	NEG	45	POS	2015
748	43	163	GeneXpert	Regimen1Failure	FALSE	NEG	NA	NA	Cured	NEG	NEG	49	POS	2015
749	35	165	GeneXpert	New	NA	NEG	NA	NA	Died	POS	POS1	42	not_available	2015
750	53	172	GeneXpert	Relapse	FALSE	NEG	NA	NA	Cured	POS	POS1	57	POS	2015
751	55	165	GeneXpert	Relapse	FALSE	NEG	NA	TRUE	Completed	POS	POS1	61	POS	2015
752	13	154	GeneXpert	New	NA	NEG	NA	NA	Failed	POS	POS1	45	not_available	2015
753	44	166	GeneXpert	Relapse	FALSE	POS	NA	NA	Died	NEG	NEG	NA	POS	2015
754	42	158	GeneXpert	Regimen2Failure	FALSE	NEG	NA	NA	Cured	POS	POS1	51	POS	2015
755	50	155	GeneXpert	Regimen1Failure	FALSE	NEG	NA	NA	Cured	POS	POS1	44	POS	2015
756	52	175	DST	Regimen2Failure	FALSE	NEG	NA	TRUE	Cured	POS	POS1	76	not_available	2015
757	45	165	GeneXpert	Relapse	FALSE	NEG	NA	NA	Completed	POS	POS1	46	POS	2015
758	55	168	GeneXpert	Relapse	FALSE	NA	NA	TRUE	Failed	POS	POS1	42	POS	2015
759	44	158	GeneXpert	Regimen2Failure	FALSE	POS	NA	NA	Cured	POS	POS1	48	POS	2015
760	42	174	GeneXpert	Relapse	FALSE	NEG	NA	NA	Cured	POS	POS1	49	POS	2015
761	47	162	GeneXpert	Relapse	FALSE	POS	POS	NA	Died	POS	POS1	40	POS	2015
762	61	158	GeneXpert	Regimen1Failure	FALSE	NEG	NA	TRUE	LostFU	POS	POS1	52	not_available	2015
763	49	168	GeneXpert	Relapse	FALSE	NEG	NA	FALSE	Cured	NEG	NEG	40	not_available	2014
764	41	160	GeneXpert	Regimen2Failure	FALSE	NEG	NA	TRUE	Cured	NEG	NEG	58	not_available	2014
765	51	162	GeneXpert	Regimen2Failure	FALSE	NEG	NA	FALSE	Cured	POS	POS1	46	POS	2014
766	39	160	GeneXpert	Regimen2Failure	FALSE	POS	POS	FALSE	Cured	NEG	NEG	47	NEG	2014
767	55	150	GeneXpert	Regimen1Failure	FALSE	NEG	NA	FALSE	Cured	NEG	NEG	37	POS	2014
768	32	150	GeneXpert	Relapse	FALSE	NEG	NA	NA	LostFU	POS	POS1	38	not_available	2014
769	54	148	GeneXpert	Relapse	FALSE	NEG	NA	TRUE	Cured	POS	POS1	NA	POS	2014
770	55	152	GeneXpert	Regimen2Failure	FALSE	NEG	NA	TRUE	Cured	POS	POS1	NA	POS	2014
771	58	160	GeneXpert	Regimen2Failure	FALSE	NEG	NA	TRUE	Cured	POS	POS1	50	POS	2014
773	56	162	Hain	OTHDResistantTB	FALSE	NEG	NA	FALSE	Died	POS	POS2	NA	NA	2015
774	54	157	GeneXpert	Regimen2Failure	FALSE	NEG	NA	TRUE	Cured	POS	POS1	46	POS	2014
775	33	170	GeneXpert	Relapse	FALSE	POS	NA	FALSE	LostFU	POS	POS1	45	POS	2014
776	55	155	GeneXpert	Regimen1Failure	FALSE	NEG	NA	TRUE	Failed	POS	POS1	43	POS	2014
778	32	155	GeneXpert	ReTreatment	FALSE	POS	POS	FALSE	LostFU	POS	POS<1	40	not_available	2015
779	51	151	GeneXpert	Relapse	FALSE	NEG	NA	TRUE	Cured	POS	POS1	38	not_available	2015
780	48	150	GeneXpert	Regimen1Failure	FALSE	NEG	NA	TRUE	Cured	POS	POS1	45	not_available	2015
781	43	167	GeneXpert	Relapse	FALSE	NEG	NA	FALSE	Failed	POS	POS<1	35	POS	2015
782	56	166	GeneXpert	Relapse	FALSE	NEG	NA	NA	Cured	POS	POS1	55	NA	2015
783	60	151	GeneXpert	Regimen1Failure	FALSE	NEG	NA	NA	Cured	POS	POS3	32	POS	2015
784	30	161	GeneXpert	New	NA	NEG	NA	NA	LostFU	POS	POS2	44	NA	2015
785	32	150	GeneXpert	Regimen1Failure	FALSE	NEG	NA	NA	Cured	NEG	NEG	39	POS	2015
786	47	169	GeneXpert	Regimen1Failure	FALSE	NEG	NA	FALSE	Cured	POS	POS3	49	POS	2015
787	57	165	GeneXpert	Regimen1Failure	FALSE	NEG	NA	NA	Cured	POS	POS1	49	POS	2015
788	48	168	GeneXpert	Regimen1Failure	FALSE	NA	NA	NA	Died	POS	POS1	37	POS	2015
789	40	165	GeneXpert	Relapse	FALSE	NEG	NA	NA	LostFU	POS	POS1	56	POS	2015
790	45	172	GeneXpert	Relapse	FALSE	NEG	NA	NA	Cured	POS	POS1	47	POS	2015
791	30	160	GeneXpert	OTHDResistantTB	TRUE	POS	NA	NA	LostFU	POS	POS1	47	not_available	2015
792	19	159	GeneXpert	New	NA	NEG	NA	NA	Cured	NEG	NEG	38	not_available	2015
793	30	160	GeneXpert	Regimen2Failure	FALSE	NEG	NA	TRUE	Cured	POS	POS3	53	not_available	2015
794	33	168	GeneXpert	Relapse	FALSE	NEG	NA	NA	Died	POS	POS2	42	POS	2015
795	16	165	GeneXpert	Relapse	FALSE	NEG	NA	NA	Cured	POS	POS1	45.5	not_available	2014
796	50	162	Hain	Regimen2Failure	NA	POS	NA	FALSE	LostFU	POS	POS2	41	POS	2011
797	29	167	GeneXpert	Regimen1Failure	FALSE	NEG	NA	FALSE	Cured	NA	NA	NA	not_available	2013
798	41	175	GeneXpert	Regimen2Failure	FALSE	NEG	NA	FALSE	Died	POS	POS1	48	POS	2014
799	45	153	GeneXpert	New	NA	NA	NA	FALSE	LostFU	NEG	NEG	NA	not_available	2014
800	24	175	GeneXpert	Regimen2Failure	FALSE	NEG	NA	FALSE	Cured	NA	NA	NA	not_available	2014
801	30	156	GeneXpert	Regimen2Failure	FALSE	POS	NA	FALSE	LostFU	NEG	NEG	46	not_available	2015
802	38	170	OTHDiagnosis	ReTreatment	TRUE	POS	NA	FALSE	Died	NEG	NEG	61	not_available	2015
803	46	158	Hain	Relapse	FALSE	NEG	NA	TRUE	Cured	POS	POS1	60	not_available	2015
804	42	166	Hain	ReTreatment	FALSE	NEG	NA	FALSE	LostFU	POS	POS1	40	not_available	2015
805	49	168	GeneXpert	Relapse	FALSE	NEG	NA	NA	Cured	POS	POS1	63	POS	2015
806	53	150	GeneXpert	New	NA	NEG	NA	NA	Completed	POS	POS3	49	POS	2015
807	26	164	GeneXpert	Regimen1Failure	FALSE	NEG	NA	NA	Cured	NEG	NEG	51	POS	2015
808	44	166	GeneXpert	Relapse	FALSE	NEG	NA	FALSE	Cured	POS	POS1	52	POS	2015
809	42	166	GeneXpert	Relapse	FALSE	NEG	NA	NA	Cured	POS	POS3	55	POS	2015
810	43	160	GeneXpert	Relapse	FALSE	POS	NA	NA	Cured	NEG	NEG	47	NA	2015
811	44	166	GeneXpert	Relapse	FALSE	NEG	NA	NA	Cured	POS	POS1	50	NA	2015
812	34	165	GeneXpert	Relapse	FALSE	POS	POS	NA	Died	NEG	NEG	45	POS	2015
813	35	NA	Hain	Regimen2Failure	FALSE	NEG	NA	NA	Cured	NEG	NEG	55	POS	2011
814	48	165	Hain	Regimen1Failure	FALSE	NEG	NA	NA	Cured	POS	POS2	47	POS	2011
815	43	175	Hain	Regimen2Failure	FALSE	NEG	NA	NA	Cured	POS	POS1	52	NEG	2011
816	28	167	DST	Regimen2Failure	FALSE	NEG	NA	NA	Completed	NEG	NEG	56	POS	2012
817	42	150	Hain	Regimen2Failure	FALSE	NEG	NA	TRUE	Cured	POS	POS3	43	POS	2012
818	27	163	Hain	Regimen2Failure	FALSE	NEG	NA	NA	Cured	POS	POS1	47	POS	2012
819	30	159	Hain	Regimen2Failure	FALSE	POS	POS	NA	Completed	POS	POS3	48	POS	2012
820	31	163	Hain	Regimen2Failure	FALSE	POS	NA	NA	Completed	NEG	NEG	47	POS	2011
821	24	160	Hain	Regimen1Failure	FALSE	NEG	NA	NA	Died	POS	POS1	42	not_available	2012
822	24	155	Hain	Regimen2Failure	FALSE	NEG	NA	NA	LostFU	POS	POS3	41	POS	2012
823	41	155	GeneXpert	Regimen1Failure	FALSE	NEG	NA	NA	Cured	POS	POS3	NA	POS	2012
824	48	157	GeneXpert	Regimen2Failure	FALSE	NEG	NA	NA	Cured	POS	POS<1	43	POS	2012
826	34	162	DST	Regimen2Failure	FALSE	POS	POS	NA	Cured	POS	POS2	38	POS	2012
827	55	165	GeneXpert	Regimen2Failure	FALSE	NA	NA	NA	Cured	POS	POS1	55	POS	2012
828	46	169	GeneXpert	Regimen2Failure	FALSE	NEG	NA	NA	Failed	POS	POS2	45	POS	2012
829	54	160	GeneXpert	Regimen1Failure	FALSE	NA	NA	NA	Cured	POS	POS2	41	not_available	2012
830	52	160	GeneXpert	Regimen1Failure	FALSE	NEG	NA	TRUE	Cured	POS	POS1	46	POS	2012
831	60	167	GeneXpert	Regimen2Failure	NA	NEG	NA	TRUE	Cured	POS	POS2	55	Contaminated	2012
832	56	175	Hain	Regimen2Failure	FALSE	NEG	NA	FALSE	Died	POS	POS1	55	not_available	2013
833	29	160	GeneXpert	Regimen2Failure	FALSE	NEG	NA	NA	Cured	POS	POS2	50	NA	2013
834	35	150	Hain	Relapse	FALSE	NEG	NA	NA	Cured	POS	POS1	42	POS	2013
835	28	173	GeneXpert	Regimen2Failure	FALSE	NEG	NA	NA	Cured	POS	POS3	45	POS	2013
836	25	173	GeneXpert	Regimen1Failure	FALSE	NEG	NA	NA	Cured	NEG	NEG	68	NEG	2013
837	54	165	GeneXpert	Regimen2Failure	FALSE	NEG	NA	NA	Completed	POS	POS1	54.5	POS	2013
838	50	150	GeneXpert	Regimen1Failure	FALSE	NEG	NA	TRUE	Completed	POS	POS1	43	NEG	2013
839	50	160	GeneXpert	Regimen2Failure	FALSE	NEG	NA	NA	Completed	POS	POS2	43	POS	2013
840	47	167	GeneXpert	Regimen2Failure	FALSE	NEG	NA	NA	Cured	NEG	NEG	47	POS	2013
841	60	165	GeneXpert	Relapse	FALSE	NEG	NA	NA	Cured	POS	POS1	46	POS	2013
842	52	160	GeneXpert	Regimen1Failure	FALSE	NEG	NA	TRUE	Completed	POS	POS1	49	NEG	2013
843	20	163	GeneXpert	Relapse	FALSE	NEG	NA	NA	Cured	NEG	NEG	45	POS	2013
844	56	169	GeneXpert	Relapse	FALSE	NEG	NA	NA	Cured	POS	POS<1	42	POS	2013
845	61	145	GeneXpert	Relapse	FALSE	NEG	NA	TRUE	Completed	POS	POS<1	41.5	POS	2013
846	29	175	GeneXpert	Regimen2Failure	FALSE	POS	NA	NA	LostFU	NEG	NEG	35	NA	2013
847	30	163	GeneXpert	Regimen1Failure	FALSE	POS	NA	NA	Cured	NEG	NEG	45	NEG	2013
848	60	158	GeneXpert	Relapse	FALSE	NEG	NA	NA	Cured	POS	POS2	59	POS	2013
849	20	170	Hain	Regimen1Failure	FALSE	NEG	NA	NA	Cured	POS	POS1	47	POS	2013
850	37	167	Hain	Regimen2Failure	FALSE	NEG	NA	NA	LostFU	POS	POS3	47	POS	2013
851	29	175	Hain	New	NA	NEG	NA	NA	Cured	POS	POS1	55	NA	2013
852	38	155	DST	Regimen2Failure	FALSE	NEG	NA	NA	Cured	NEG	NEG	50	NEG	2013
853	17	163	GeneXpert	Regimen2Failure	FALSE	NEG	NA	NA	Completed	NEG	NEG	51	NA	2013
854	24	155	GeneXpert	Regimen2Failure	FALSE	NA	NA	FALSE	Died	NEG	NEG	38	NA	2013
855	47	166	GeneXpert	OTHDResistantTB	FALSE	NEG	NA	NA	Cured	NEG	NEG	66	not_available	2013
856	38	164	GeneXpert	Regimen1Failure	FALSE	NEG	NA	NA	Cured	POS	POS1	55	POS	2014
857	30	160	GeneXpert	Relapse	FALSE	NEG	NA	NA	Cured	POS	POS3	52.5	NA	2014
858	58	158	Hain	Relapse	FALSE	NEG	NA	NA	LostFU	POS	POS1	40	not_available	2015
859	28	160	GeneXpert	Relapse	FALSE	NEG	NA	NA	Cured	POS	POS1	45	not_available	2014
860	38	168	DST	ReTreatment	TRUE	NEG	NA	NA	LostFU	POS	POS2	49	not_available	2014
861	53	162	GeneXpert	Regimen2Failure	FALSE	NEG	NA	FALSE	Died	NEG	NEG	40	not_available	2014
862	33	155	GeneXpert	Regimen2Failure	FALSE	NEG	NA	NA	LostFU	POS	POS3	36	POS	2015
864	40	171	GeneXpert	Regimen1Failure	FALSE	NEG	NA	TRUE	Cured	NEG	NEG	74	POS	2014
865	38	165	GeneXpert	Relapse	FALSE	NEG	NA	NA	Completed	NEG	NEG	45	POS	2014
866	37	172	Hain	Regimen2Failure	FALSE	POS	POS	FALSE	Died	POS	POS1	NA	not_available	2015
867	55	173	GeneXpert	Relapse	FALSE	NA	NA	NA	Died	POS	POS1	50	not_available	2015
868	47	160	GeneXpert	Relapse	FALSE	NEG	NA	TRUE	Cured	POS	POS1	54	POS	2015
869	55	165	GeneXpert	Regimen2Failure	FALSE	NEG	NA	NA	Completed	POS	POS1	75	POS	2015
870	29	150	GeneXpert	Relapse	FALSE	NEG	NA	NA	Cured	NEG	NEG	41	POS	2015
871	32	152	GeneXpert	Relapse	FALSE	POS	NA	NA	Completed	NEG	NEG	43	POS	2015
872	28	164	GeneXpert	Regimen1Failure	FALSE	NEG	NA	NA	Cured	POS	POS3	58.5	POS	2015
873	41	157	GeneXpert	Relapse	FALSE	NEG	NA	NA	Completed	NEG	NEG	NA	NEG	2015
874	73	155	GeneXpert	Relapse	FALSE	NEG	NA	NA	Cured	NEG	NEG	35	POS	2015
875	35	NA	GeneXpert	Regimen1Failure	FALSE	NEG	NA	FALSE	Transfer	NA	NA	35	not_available	2015
876	32	163	GeneXpert	Relapse	FALSE	NEG	NA	NA	Cured	POS	POS<1	49	POS	2015
877	24	172	GeneXpert	Regimen2Failure	FALSE	NEG	NA	NA	Completed	NEG	NEG	59	POS	2015
878	41	170	GeneXpert	New	NA	NA	NA	NA	Cured	POS	POS1	56	POS	2011
879	58	165	Hain	Regimen2Failure	FALSE	NEG	NA	NA	Cured	POS	POS1	40	POS	2011
880	29	175	Hain	Relapse	FALSE	NEG	NA	NA	Completed	POS	POS1	NA	POS	2012
881	22	160	Hain	Regimen1Failure	FALSE	NEG	NA	NA	Cured	POS	POS1	45	POS	2012
882	51	162	Hain	Regimen2Failure	FALSE	NEG	NA	NA	Cured	POS	POS1	NA	not_available	2012
883	28	162	Hain	Relapse	FALSE	POS	NA	NA	Completed	NEG	NEG	NA	NEG	2012
884	39	150	DST	Regimen2Failure	NA	NEG	NA	FALSE	Failed	POS	POSnot_available	47	NEG	2011
885	52	160	GeneXpert	Regimen1Failure	FALSE	NEG	NA	TRUE	Cured	POS	POS2	NA	POS	2012
886	63	172	GeneXpert	Regimen2Failure	FALSE	NEG	NA	NA	Completed	POS	POS<1	NA	not_available	2012
887	40	170	GeneXpert	Regimen1Failure	FALSE	NEG	NA	TRUE	Cured	POS	POS2	NA	POS	2012
888	43	170	Hain	Relapse	FALSE	NEG	NA	NA	LostFU	POS	POS1	47	POS	2012
889	43	NA	Hain	Regimen2Failure	FALSE	NEG	NA	FALSE	Cured	POS	POS1	NA	POS	2011
890	45	158	Hain	Regimen2Failure	FALSE	NEG	NA	NA	Cured	POS	POS1	NA	POS	2011
891	22	163	DST	Regimen2Failure	FALSE	NEG	NA	NA	Cured	POS	POS1	58	POS	2011
892	42	164	Hain	Regimen2Failure	FALSE	NEG	NA	FALSE	Cured	POS	POS2	54	not_available	2011
893	54	159	GeneXpert	Regimen1Failure	FALSE	NEG	NA	NA	Completed	POS	POS<1	45	POS	2012
894	61	153	Hain	Regimen1Failure	FALSE	NEG	NA	NA	Cured	POS	POS3	NA	POS	2011
895	41	163	DST	Regimen2Failure	FALSE	NEG	NA	FALSE	Cured	POS	POS1	50	POS	2012
896	51	162	GeneXpert	Regimen2Failure	FALSE	NEG	NA	FALSE	Died	POS	POSnot_available	46	POS	2012
897	55	170	GeneXpert	Relapse	FALSE	NEG	NA	NA	Completed	POS	POS<1	NA	POS	2012
898	41	165	Hain	Regimen1Failure	FALSE	NA	NA	NA	Completed	POS	POS3	36	NA	2012
899	33	165	Hain	Regimen1Failure	FALSE	NEG	NA	TRUE	Completed	POS	POS1	69	POS	2012
900	25	160	Hain	Regimen1Failure	FALSE	NEG	NA	NA	Cured	POS	POS3	48	POS	2012
901	36	173	GeneXpert	Regimen2Failure	FALSE	NA	NA	NA	LostFU	POS	POS1	54	NEG	2012
902	50	155	Hain	Regimen1Failure	FALSE	NEG	NA	TRUE	Completed	POS	POS<1	59	POS	2012
903	45	165	Hain	Regimen2Failure	FALSE	NEG	NA	FALSE	LostFU	POS	POS1	53	POS	2012
904	54	160	GeneXpert	Relapse	FALSE	NEG	NA	NA	Failed	POS	POS1	NA	POS	2013
905	17	170	GeneXpert	Regimen1Failure	FALSE	NEG	NA	NA	LostFU	POS	POS2	NA	not_available	2013
906	45	163	GeneXpert	Relapse	FALSE	NEG	NA	NA	Cured	POS	POS1	47	not_available	2013
907	40	165	DST	Regimen2Failure	FALSE	NEG	NA	FALSE	Cured	POS	POSnot_available	46	POS	2011
908	23	180	GeneXpert	Regimen1Failure	FALSE	NEG	NA	NA	Completed	POS	POS1	54	NA	2013
909	28	171	DST	Regimen2Failure	FALSE	NEG	NA	NA	Completed	POS	POS2	NA	POS	2013
910	48	160	GeneXpert	Relapse	FALSE	NEG	NA	NA	Cured	POS	POS2	56	POS	2013
911	55	163	Hain	Relapse	FALSE	NEG	NA	NA	Cured	POS	POS1	NA	NA	2011
912	39	NA	Hain	Regimen2Failure	FALSE	NEG	NA	FALSE	Cured	POS	POS1	NA	POS	2011
913	44	165	DST	Regimen2Failure	TRUE	NEG	NA	NA	LostFU	POS	POS1	NA	POS	2013
914	23	NA	Hain	Regimen2Failure	FALSE	NEG	NA	FALSE	LostFU	NEG	NEG	NA	NEG	2011
915	49	165	GeneXpert	Relapse	FALSE	NEG	NA	NA	Cured	POS	POS<1	NA	POS	2013
916	37	152	DST	Regimen2Failure	FALSE	NEG	NA	NA	Cured	POS	POS<1	NA	POS	2011
917	32	165	DST	Regimen1Failure	FALSE	NEG	NA	NA	Cured	POS	POS1	68	NA	2013
918	56	160	GeneXpert	Relapse	FALSE	NEG	NA	NA	Cured	POS	POSnot_available	52	POS	2013
919	50	168	GeneXpert	Relapse	FALSE	NEG	NA	NA	LostFU	POS	POS2	NA	POS	2013
920	52	167	GeneXpert	Relapse	FALSE	NEG	NA	NA	Died	NEG	NEG	NA	POS	2013
921	35	173	Hain	Regimen2Failure	FALSE	NEG	NA	NA	Cured	POS	POS1	65	NA	2013
922	46	172	GeneXpert	Regimen2Failure	FALSE	NEG	NA	TRUE	Failed	POS	POS1	NA	POS	2013
923	56	161	Hain	Regimen1Failure	FALSE	NEG	NA	NA	Cured	POS	POS2	NA	NA	2013
924	30	163	DST	Regimen2Failure	NA	NEG	NA	NA	Cured	NEG	NEG	54	not_available	2013
925	25	155	GeneXpert	Regimen1Failure	FALSE	NEG	NA	NA	Cured	POS	POS1	41	NA	2014
926	78	162	Hain	Relapse	FALSE	NA	NA	NA	Died	POS	POS3	50	not_available	2014
927	27	160	Hain	Relapse	FALSE	NEG	NA	FALSE	Completed	POS	POS2	NA	POS	2015
928	22	171	Hain	Relapse	FALSE	NEG	NA	NA	Cured	POS	POS3	41	not_available	2014
929	67	169	GeneXpert	Regimen1Failure	FALSE	NEG	NA	NA	Completed	NEG	NEG	57.5	NA	2014
930	55	154	GeneXpert	ReTreatment	NA	NEG	NA	TRUE	Cured	POS	POS1	40	not_available	2014
931	22	161	GeneXpert	Relapse	FALSE	NEG	NA	NA	NotEvaluated	NEG	NEG	46	not_available	2014
932	45	165	DST	ReTreatment	TRUE	NEG	NA	NA	Died	POS	POS1	NA	POS	2014
933	56	158	Hain	Relapse	TRUE	NA	NA	NA	Completed	POS	POS1	44	POS	2014
934	47	150	GeneXpert	Relapse	FALSE	NEG	NA	NA	Cured	NEG	NEG	36	NA	2014
935	20	152	Hain	Regimen2Failure	FALSE	NEG	NA	NA	Cured	NEG	NEG	29	not_available	2014
936	43	168	GeneXpert	Regimen2Failure	FALSE	NEG	NA	FALSE	Completed	POS	POS1	NA	not_available	2014
937	68	160	GeneXpert	Regimen2Failure	FALSE	NA	NA	NA	Cured	POS	POS2	NA	not_available	2014
938	19	168	GeneXpert	Relapse	FALSE	NEG	NA	FALSE	Cured	POS	POS3	NA	POS	2014
939	44	171	GeneXpert	Relapse	FALSE	NEG	NA	FALSE	Cured	POS	POS1	55	POS	2014
940	22	170	GeneXpert	Regimen1Failure	FALSE	NEG	NA	NA	Completed	POS	POS1	60	NA	2014
941	43	160	GeneXpert	Relapse	FALSE	NEG	NA	FALSE	Completed	POS	POS1	NA	not_available	2014
942	41	170	GeneXpert	Relapse	FALSE	NEG	NA	FALSE	NA	NEG	NEG	61	POS	2014
943	33	162	GeneXpert	Regimen1Failure	FALSE	POS	NA	NA	Completed	POS	POS2	51	POS	2014
944	43	162	GeneXpert	Relapse	FALSE	NEG	NA	TRUE	Cured	POS	POS1	NA	not_available	2015
945	72	167	GeneXpert	Relapse	FALSE	POS	NA	NA	Died	POS	POS1	NA	POS	2015
946	19	150	Hain	Relapse	FALSE	NEG	NA	FALSE	Cured	POS	POS1	NA	not_available	2015
947	35	166	GeneXpert	Relapse	FALSE	NEG	NA	NA	LostFU	POS	POS1	47	NA	2015
948	53	160	GeneXpert	Regimen1Failure	FALSE	NEG	NA	FALSE	Completed	NEG	NEG	59	POS	2015
949	31	165	Hain	Regimen1Failure	FALSE	POS	NA	NA	Died	POS	POS3	45	not_available	2015
950	58	160	GeneXpert	Relapse	FALSE	NEG	NA	FALSE	Cured	POS	POS1	NA	POS	2015
951	50	158	DST	Relapse	FALSE	NEG	NA	FALSE	Completed	POS	POS1	39	POS	2015
952	21	167	GeneXpert	Relapse	FALSE	NEG	NA	FALSE	Cured	POS	POS1	NA	POS	2015
953	25	177	GeneXpert	Regimen1Failure	FALSE	NEG	NA	FALSE	Cured	NEG	NEG	NA	NEG	2015
954	29	159	GeneXpert	Regimen1Failure	FALSE	NEG	NA	TRUE	Cured	POS	POS3	NA	POS	2015
955	59	159	Hain	Relapse	FALSE	NEG	NA	FALSE	Cured	POS	POS1	49	not_available	2015
956	37	149	Hain	Regimen2Failure	FALSE	NEG	NA	TRUE	Cured	NEG	NEG	NA	POS	2015
957	32	168	DST	New	NA	NEG	NA	FALSE	Cured	POS	POS1	68	not_available	2015
958	49	159	GeneXpert	Relapse	FALSE	NEG	NA	FALSE	Cured	NEG	NEG	65	NEG	2015
959	61	155	GeneXpert	Relapse	FALSE	NEG	NA	FALSE	Cured	NEG	NEG	46	POS	2015
960	56	161	GeneXpert	Regimen1Failure	FALSE	NEG	NA	FALSE	Cured	NEG	NEG	71	NEG	2015
961	33	169	GeneXpert	ReTreatment	TRUE	NEG	NA	FALSE	LostFU	POS	POS1	41	POS	2015
962	53	159	GeneXpert	Relapse	FALSE	NEG	NA	FALSE	Failed	POS	POS2	47	POS	2015
963	60	157	GeneXpert	New	NA	NEG	NA	FALSE	LostFU	POS	POS1	38	POS	2015
964	29	163	GeneXpert	New	NA	POS	NA	FALSE	Failed	POS	POS3	NA	POS	2015
965	20	161	GeneXpert	New	NA	NEG	NA	FALSE	Cured	POS	POS1	NA	POS	2015
966	57	168	GeneXpert	Relapse	FALSE	NEG	NA	FALSE	Cured	POS	POS3	NA	POS	2015
967	64	147	GeneXpert	New	NA	NEG	NA	FALSE	Cured	NEG	NEG	NA	POS	2015
968	55	160	GeneXpert	Regimen1Failure	FALSE	NEG	NA	TRUE	Completed	POS	POS2	NA	POS	2015
969	49	160	GeneXpert	Regimen2Failure	FALSE	NEG	NA	FALSE	LostFU	NA	NA	NA	not_available	2015
970	37	165	Hain	Relapse	FALSE	NEG	NA	FALSE	Died	NEG	NEG	47	POS	2015
971	48	170	GeneXpert	Relapse	NA	NEG	NA	FALSE	NA	POS	POS1	NA	POS	2015
972	48	170	DST	ReTreatment	TRUE	NEG	NA	TRUE	Died	POS	POS2	57	not_available	2015
973	52	176	DST	Regimen2Failure	FALSE	NEG	NA	FALSE	Cured	NEG	NEG	46	not_available	2015
974	21	170	GeneXpert	Regimen1Failure	FALSE	NEG	NA	FALSE	Completed	NEG	NEG	NA	POS	2015
975	52	167	GeneXpert	Relapse	FALSE	NEG	NA	NA	Cured	POS	POS<1	NA	POS	2015
976	18	169	DST	Regimen1Failure	FALSE	NEG	NA	FALSE	Cured	POS	POSnot_available	NA	POS	2011
977	42	161	Hain	Relapse	FALSE	NEG	NA	FALSE	Cured	POS	POS3	41	POS	2011
978	63	163	Hain	Regimen2Failure	FALSE	NEG	NA	FALSE	Cured	POS	POS1	50	POS	2011
979	42	168	Hain	Regimen1Failure	FALSE	NEG	NA	FALSE	Cured	POS	POS1	NA	POS	2012
980	38	162	Hain	Regimen2Failure	FALSE	NEG	NA	FALSE	Completed	POS	POS1	NA	POS	2012
981	84	162	Hain	Regimen2Failure	FALSE	NEG	NA	TRUE	Died	POS	POS3	57	POS	2012
982	19	145	Hain	Regimen1Failure	FALSE	NEG	NA	FALSE	Cured	POS	POSnot_available	NA	POS	2011
983	73	155	GeneXpert	Relapse	NA	NEG	NA	FALSE	Cured	POS	POSnot_available	51	NEG	2012
984	55	162	DST	Regimen2Failure	FALSE	NEG	NA	FALSE	Cured	POS	POS1	58	POS	2011
985	21	165	Hain	Regimen2Failure	NA	NEG	NA	FALSE	Completed	POS	POSnot_available	50	POS	2011
986	41	172	Hain	New	FALSE	POS	NA	FALSE	Failed	POS	POS1	NA	not_available	2011
987	45	161	DST	ReTreatment	FALSE	NEG	NA	FALSE	Cured	POS	POS1	NA	not_available	2011
988	22	150	Hain	Regimen2Failure	FALSE	NEG	NA	FALSE	Cured	POS	POS3	40	NEG	2011
989	53	148	Hain	Regimen2Failure	NA	NEG	NA	FALSE	Cured	POS	POSnot_available	31	not_available	2011
990	62	160	Hain	Regimen2Failure	NA	NEG	NA	FALSE	Cured	POS	POS3	35	POS	2011
991	20	NA	Hain	Regimen1Failure	FALSE	NEG	NA	FALSE	Cured	POS	POSnot_available	50	POS	2011
992	39	165	Hain	Regimen2Failure	NA	NEG	NA	FALSE	Died	POS	POS1	39	POS	2011
993	58	159	Hain	Regimen2Failure	FALSE	NEG	NA	FALSE	Cured	POS	POS2	60	POS	2011
994	40	155	DST	Regimen2Failure	FALSE	NEG	NA	FALSE	Cured	NEG	NEG	NA	POS	2011
995	45	171	DST	Regimen1Failure	FALSE	NEG	NA	FALSE	Cured	NEG	NEG	NA	POS	2011
996	56	165	Hain	Regimen1Failure	FALSE	NEG	NA	FALSE	Cured	POS	POS1	NA	POS	2011
997	52	165	GeneXpert	Regimen2Failure	FALSE	NEG	NA	FALSE	Cured	POS	POS1	60	POS	2012
998	60	168	GeneXpert	Regimen2Failure	FALSE	NEG	NA	NA	Cured	POS	POS1	62	POS	2012
999	46	162	GeneXpert	Regimen2Failure	FALSE	NEG	NA	NA	Cured	POS	POS3	40	POS	2013
1000	47	165	GeneXpert	Relapse	FALSE	NEG	NA	NA	Completed	POS	POS1	47	POS	2013
1001	39	154	GeneXpert	Relapse	FALSE	NEG	NA	NA	LostFU	POS	POS1	40	not_available	2013
1002	52	160	GeneXpert	Regimen2Failure	FALSE	NEG	NA	NA	Completed	POS	POS<1	57	Contaminated	2013
1003	59	160	GeneXpert	Regimen1Failure	FALSE	NEG	NA	NA	Cured	POS	POS1	59	NA	2013
1004	25	170	DST	Regimen1Failure	FALSE	NEG	NA	NA	Cured	POS	POS2	52	POS	2013
1005	61	153	GeneXpert	Regimen1Failure	FALSE	NEG	NA	NA	Completed	POS	POS1	44	POS	2013
1006	43	160	DST	OTHDResistantTB	FALSE	POS	NA	FALSE	Died	POS	POSnot_available	40	NA	2013
1007	30	168	GeneXpert	Regimen1Failure	FALSE	NEG	NA	NA	Cured	NEG	NEG	62	NA	2014
1008	47	165	GeneXpert	Regimen1Failure	FALSE	NEG	NA	NA	Cured	NEG	NEG	64	NA	2014
1009	41	164	GeneXpert	Regimen1Failure	FALSE	POS	NA	NA	Cured	POS	POS2	40	NA	2014
1010	29	144	Hain	New	NA	NEG	NA	FALSE	Cured	POS	POS3	45	NA	2014
1011	48	168	GeneXpert	Regimen1Failure	FALSE	NEG	NA	NA	Cured	POS	POS1	63	NA	2014
1012	49	168	GeneXpert	Relapse	FALSE	NEG	NA	NA	Cured	POS	POS1	59	NA	2014
1013	18	165	GeneXpert	Regimen2Failure	FALSE	NEG	NA	NA	Cured	NEG	NEG	42	not_available	2014
1014	75	152	GeneXpert	Relapse	FALSE	NEG	NA	TRUE	LostFU	POS	POS1	46	NA	2014
1015	48	165	Hain	OTHDResistantTB	TRUE	NEG	NA	TRUE	Failed	POS	POS3	62	NA	2014
1017	61	172	GeneXpert	Relapse	FALSE	NEG	NA	NA	LostFU	NEG	NEG	40	POS	2014
1018	57	183	GeneXpert	Regimen1Failure	FALSE	NEG	NA	TRUE	Cured	NEG	NEG	70	POS	2014
1019	25	168	GeneXpert	Relapse	FALSE	NEG	NA	NA	Cured	NEG	NEG	57	POS	2014
1020	60	169	GeneXpert	Relapse	FALSE	NEG	NA	NA	Cured	POS	POS1	66	POS	2014
1021	37	160	Hain	Relapse	FALSE	NEG	NA	FALSE	Failed	POS	POS<1	42	POS	2015
1022	22	176	GeneXpert	Regimen1Failure	FALSE	NEG	NA	FALSE	Cured	POS	POS1	62	POS	2014
1023	65	152	OTHDiagnosis	OTHDResistantTB	TRUE	NEG	NA	NA	Cured	NEG	NEG	36	POS	2014
1024	40	170	GeneXpert	Regimen1Failure	FALSE	NEG	NA	NA	Cured	POS	POS1	50	POS	2014
1025	67	162	GeneXpert	Regimen1Failure	FALSE	NEG	NA	TRUE	Failed	POS	POS1	60	not_available	2014
1026	32	160	GeneXpert	New	NA	POS	POS	NA	Cured	NEG	NEG	45	not_available	2014
1027	39	165	GeneXpert	New	NA	POS	POS	NA	Cured	POS	POS1	43	not_available	2014
1028	11	133	GeneXpert	New	NA	NEG	NA	NA	Cured	POS	POS1	22.5	not_available	2014
1029	55	156	Hain	Regimen1Failure	FALSE	NA	NA	TRUE	Cured	POS	POS1	54	not_available	2014
1030	19	174	GeneXpert	Relapse	FALSE	NEG	NA	NA	Cured	NEG	NEG	47	POS	2015
1031	34	156	GeneXpert	Relapse	FALSE	POS	POS	NA	Died	NEG	NEG	39.5	NEG	2015
1032	66	157	GeneXpert	Regimen2Failure	FALSE	NA	NA	FALSE	Cured	POS	POS1	37	POS	2015
1033	46	169	GeneXpert	Regimen1Failure	FALSE	NEG	NA	NA	Cured	POS	POS3	65	POS	2015
1034	41	156	GeneXpert	Relapse	FALSE	POS	POS	NA	Cured	POS	POS2	38	POS	2015
1035	41	163	GeneXpert	Regimen2Failure	FALSE	NEG	NA	NA	Cured	POS	POS<1	51	POS	2015
1036	42	168	GeneXpert	Relapse	FALSE	NEG	NA	NA	Cured	NEG	NEG	48	NEG	2015
1038	54	172	GeneXpert	Relapse	FALSE	NEG	NA	NA	Cured	POS	POS3	50	POS	2015
1039	50	156	Hain	Regimen1Failure	FALSE	NEG	NA	NA	Cured	POS	POS2	36	POS	2015
1040	22	178	Hain	Relapse	FALSE	NEG	NA	NA	Cured	POS	POS1	58	POS	2015
1041	60	160	GeneXpert	Regimen2Failure	FALSE	NEG	NA	NA	Died	POS	POS1	38	POS	2015
1042	61	151	GeneXpert	Relapse	FALSE	NEG	NA	NA	Cured	POS	POS1	45	POS	2015
1043	35	170	GeneXpert	New	NA	NEG	NA	NA	Cured	POS	POS<1	NA	POS	2015
1044	46	168	GeneXpert	New	NA	NEG	NA	NA	Cured	POS	POS1	68	POS	2015
1045	35	170	GeneXpert	Relapse	FALSE	POS	NA	NA	Cured	NEG	NEG	50	not_available	2015
1046	62	167	GeneXpert	Relapse	FALSE	NEG	NA	NA	Cured	POS	POS3	47	POS	2015
1047	30	170	GeneXpert	Relapse	FALSE	NEG	NA	NA	Cured	POS	POS1	60	POS	2015
1048	43	152	GeneXpert	New	NA	NEG	NA	FALSE	Cured	POS	POS1	NA	POS	2015
1049	28	168	DST	Regimen1Failure	FALSE	NEG	NA	NA	Cured	POS	POS1	NA	NA	2015
1050	61	168	GeneXpert	Relapse	FALSE	NEG	NA	TRUE	Cured	POS	POS1	58	NA	2014
1051	50	168	Hain	Regimen2Failure	FALSE	NEG	NA	NA	Cured	POS	POS2	50	NA	2012
1052	28	175	Hain	Regimen2Failure	FALSE	NEG	NA	NA	Cured	POS	POS1	59	POS	2012
1053	30	170	Hain	Regimen2Failure	FALSE	NEG	NA	NA	LostFU	POS	POS1	45	POS	2012
1054	48	160	Hain	Regimen2Failure	FALSE	NEG	NA	NA	Cured	POS	POS2	43	POS	2012
1055	48	165	Hain	Regimen2Failure	FALSE	NEG	NA	NA	Cured	POS	POS1	62	POS	2012
1056	44	168	Hain	Regimen2Failure	FALSE	NEG	NA	NA	Cured	POS	POS1	61	POS	2012
1057	64	160	Hain	Regimen2Failure	FALSE	NEG	NA	NA	Died	POS	POS1	48	POS	2011
1059	33	170	DST	Regimen2Failure	FALSE	NEG	NA	NA	Cured	POS	POS<1	60	POS	2011
1060	35	167	Hain	Regimen2Failure	FALSE	POS	POS	NA	Cured	POS	POS2	48	POS	2011
1061	28	170	Hain	Regimen2Failure	FALSE	POS	NA	NA	Completed	POS	POS1	49	POS	2011
1062	22	164	Hain	Regimen1Failure	FALSE	NEG	NA	NA	Cured	POS	POS3	48	POS	2011
1063	53	165	Hain	Regimen2Failure	FALSE	NEG	NA	NA	Cured	POS	POS<1	50	POS	2011
1064	45	165	DST	Regimen2Failure	FALSE	NEG	NA	NA	Died	POS	POS2	72	not_available	2011
1065	23	173	Hain	Regimen2Failure	FALSE	NEG	NA	NA	LostFU	POS	POS1	42	NEG	2011
1066	48	163	Hain	Regimen2Failure	FALSE	NEG	NA	NA	Cured	POS	POS3	54	Contaminated	2011
1067	23	170	Hain	Regimen2Failure	FALSE	NEG	NA	NA	Cured	POS	POSnot_available	46	POS	2011
1068	21	170	DST	Regimen2Failure	FALSE	NEG	NA	FALSE	Cured	NEG	NEG	NA	NEG	2011
1069	53	170	DST	Regimen2Failure	FALSE	NEG	NA	NA	Cured	POS	POS1	48	POS	2011
1070	21	170	Hain	Regimen2Failure	FALSE	NEG	NA	NA	Cured	NEG	NEG	50	NEG	2011
1071	51	158	Hain	Regimen2Failure	FALSE	NEG	NA	NA	Cured	POS	POS3	36	POS	2012
1072	30	152	DST	Regimen2Failure	FALSE	NEG	NA	NA	Cured	POS	POS3	45	POS	2012
1073	39	160	DST	Regimen1Failure	FALSE	NEG	NA	TRUE	Cured	POS	POS2	51	POS	2012
1074	35	165	DST	Regimen1Failure	FALSE	NA	NA	NA	Completed	POS	POS2	63	POS	2012
1075	34	160	Hain	Regimen1Failure	FALSE	NEG	NA	FALSE	Died	POS	POS1	40	POS	2012
1077	20	162	DST	Regimen2Failure	FALSE	NEG	NA	FALSE	Cured	POS	POS1	60	not_available	2013
1078	20	160	DST	Relapse	FALSE	NEG	NA	FALSE	Cured	POS	POS1	NA	POS	2013
1079	45	171	GeneXpert	Relapse	FALSE	NEG	NA	FALSE	Failed	NEG	NEG	NA	NA	2013
1080	47	171	Hain	Regimen1Failure	FALSE	NEG	NA	NA	Cured	POS	POS1	50	NEG	2013
1081	54	155	DST	Regimen2Failure	FALSE	NEG	NA	TRUE	Cured	POS	POS<1	60	POS	2013
1082	57	168	DST	Regimen2Failure	FALSE	NEG	NA	FALSE	Cured	POS	POS1	63	NA	2013
1083	22	165	GeneXpert	Regimen1Failure	FALSE	NEG	NA	FALSE	Cured	POS	POS1	50	POS	2013
1084	55	160	DST	Regimen2Failure	FALSE	NEG	NA	FALSE	Cured	POS	POS3	32.5	POS	2013
1085	50	168	GeneXpert	Relapse	FALSE	NEG	NA	FALSE	LostFU	POS	POS1	43	NA	2013
1086	39	167	GeneXpert	Relapse	FALSE	NEG	NA	FALSE	Completed	POS	POS1	50	POS	2013
1087	33	168	DST	Regimen2Failure	FALSE	POS	POS	FALSE	Completed	NEG	NEG	58	POS	2013
1088	55	165	Hain	Regimen2Failure	FALSE	NA	NA	TRUE	LostFU	POS	POS<1	53	NA	2013
1089	30	160	GeneXpert	Relapse	FALSE	NEG	NA	NA	Cured	POS	POS3	56	POS	2013
1090	34	165	GeneXpert	Relapse	FALSE	POS	POS	NA	LostFU	POS	POS1	41	POS	2013
1091	23	155	GeneXpert	Relapse	FALSE	POS	POS	FALSE	Cured	POS	POS<1	41	NA	2013
1092	29	148	GeneXpert	ReTreatment	FALSE	NEG	NA	FALSE	Died	POS	POS1	52	NA	2013
1093	38	165	DST	Relapse	FALSE	NA	NA	NA	Completed	NEG	NEG	52	not_available	2013
1094	31	163	GeneXpert	Relapse	FALSE	NEG	NA	NA	Cured	POS	POS2	43	POS	2014
1095	38	170	GeneXpert	Relapse	FALSE	POS	NA	NA	Cured	POS	POS1	44	POS	2014
1096	50	150	Hain	Regimen2Failure	FALSE	NEG	NA	TRUE	Cured	POS	POS1	50	NA	2014
1097	36	174	GeneXpert	Relapse	FALSE	NEG	NA	TRUE	Completed	NEG	NEG	81	NA	2014
1098	49	155	GeneXpert	Regimen1Failure	FALSE	NEG	NA	FALSE	Cured	POS	POS1	43	not_available	2014
1099	36	157	GeneXpert	Relapse	FALSE	POS	NA	NA	Completed	POS	POS1	45	POS	2014
1100	50	170	GeneXpert	Regimen2Failure	FALSE	NEG	NA	NA	Cured	POS	POS1	52	POS	2014
1101	43	164	GeneXpert	Regimen2Failure	FALSE	NEG	NA	FALSE	Cured	POS	POS2	49	NEG	2014
1102	45	165	GeneXpert	Regimen2Failure	FALSE	NEG	NA	NA	Cured	NEG	NEG	57	POS	2014
1103	45	172	GeneXpert	Relapse	FALSE	NEG	NA	FALSE	Cured	POS	POS2	54	not_available	2014
1104	56	150	GeneXpert	Regimen1Failure	FALSE	NEG	NA	NA	Completed	NEG	NEG	36	POS	2014
1105	15	152	GeneXpert	Regimen1Failure	FALSE	NEG	NA	NA	Cured	POS	POS1	38	POS	2014
1106	29	171	Hain	Regimen2Failure	FALSE	NEG	NA	NA	Cured	POS	POS2	49	not_available	2015
1107	29	168	DST	New	NA	NEG	NA	FALSE	Cured	NEG	NEG	51	NEG	2014
1108	62	165	GeneXpert	New	NA	NEG	NA	FALSE	Cured	POS	POS1	62	POS	2014
1109	34	160	Hain	Regimen1Failure	FALSE	NEG	NA	NA	Cured	NEG	NEG	59	NEG	2014
1110	24	173	GeneXpert	Relapse	FALSE	NEG	NA	NA	LostFU	NEG	NEG	54	POS	2015
1111	30	154	Hain	Regimen1Failure	FALSE	NEG	NA	NA	Cured	POS	POS1	40	POS	2015
1112	53	168	Hain	Relapse	FALSE	NEG	NA	TRUE	Cured	NEG	NEG	55	POS	2015
1113	58	170	GeneXpert	Regimen2Failure	FALSE	NEG	NA	NA	Died	POS	POS1	40	POS	2015
1114	35	168	Hain	Relapse	FALSE	POS	NA	NA	Completed	POS	POS1	38	not_available	2015
1115	37	161	GeneXpert	Relapse	FALSE	NA	NA	NA	Cured	POS	POS1	41	POS	2015
1116	41	155	GeneXpert	Regimen2Failure	FALSE	NEG	NA	FALSE	Failed	POS	POS1	41	POS	2015
1117	38	168	GeneXpert	Regimen1Failure	FALSE	NEG	NA	NA	LostFU	POS	POS1	44.5	POS	2015
1118	45	162	DST	Regimen1Failure	FALSE	NEG	NA	FALSE	Cured	POS	POS2	48	POS	2015
1120	41	160	GeneXpert	Relapse	FALSE	NEG	NA	NA	LostFU	POS	POS1	49	POS	2015
1121	47	162	GeneXpert	Relapse	FALSE	NEG	NA	TRUE	Completed	POS	POS1	55	POS	2015
1122	56	152	GeneXpert	Relapse	FALSE	NEG	NA	FALSE	Completed	NA	NA	NA	not_available	2015
1123	59	158	GeneXpert	ReTreatment	FALSE	NEG	NA	NA	Failed	POS	POS1	38	POS	2015
1124	66	158	GeneXpert	Relapse	FALSE	NEG	NA	NA	Cured	NEG	NEG	35	POS	2015
1125	55	145	Hain	Relapse	FALSE	NEG	NA	FALSE	Failed	POS	POS1	NA	POS	2015
1126	47	160	GeneXpert	Relapse	FALSE	NEG	NA	FALSE	LostFU	POS	POS3	38	not_available	2015
1127	31	160	GeneXpert	Regimen1Failure	FALSE	NEG	NA	NA	LostFU	POS	POS3	NA	POS	2015
1128	56	162	DST	Regimen2Failure	FALSE	NEG	NA	NA	Completed	POS	POS1	46	POS	2012
1129	20	170	DST	Regimen1Failure	FALSE	NEG	NA	FALSE	LostFU	POS	POS<1	54	NEG	2012
1130	33	169	Hain	Regimen1Failure	FALSE	NEG	NA	NA	Completed	POS	POS2	46	POS	2012
1131	30	160	Hain	Regimen2Failure	FALSE	POS	NA	NA	Completed	POS	POS1	40	not_available	2011
1132	47	165	Hain	Regimen2Failure	FALSE	NEG	NA	TRUE	LostFU	POS	POS1	39	NEG	2011
1133	57	170	Hain	Regimen1Failure	FALSE	NEG	NA	NA	Cured	POS	POS2	70	POS	2011
1134	77	177	Hain	Regimen2Failure	FALSE	NEG	NA	TRUE	Died	POS	POS1	40	POS	2012
1135	35	163	GeneXpert	Relapse	FALSE	NEG	NA	NA	Cured	POS	POS1	60	NEG	2012
1137	41	166	GeneXpert	Regimen2Failure	FALSE	NEG	NA	TRUE	Completed	POS	POS3	41	POS	2012
1138	25	176	Hain	Regimen2Failure	FALSE	NEG	NA	NA	Completed	POS	POS1	48	not_available	2012
1139	50	160	Hain	Regimen2Failure	FALSE	NEG	NA	TRUE	Completed	POS	POS<1	75	POS	2011
1140	24	152	GeneXpert	Regimen1Failure	FALSE	NEG	NA	FALSE	Failed	POS	POS1	37	POS	2012
1141	28	158	Hain	Relapse	FALSE	NEG	NA	NA	Completed	POS	POS<1	45	NEG	2012
1142	32	155	Hain	Regimen1Failure	FALSE	NEG	NA	FALSE	Completed	POS	POS<1	42	NEG	2012
1143	22	172	Hain	Regimen1Failure	FALSE	NEG	NA	FALSE	LostFU	POS	POS<1	46	POS	2012
1144	23	160	Hain	Regimen1Failure	FALSE	NEG	NA	FALSE	Completed	POS	POS1	46	POS	2012
1146	32	160	Hain	Regimen2Failure	FALSE	POS	POS	FALSE	Died	POS	POS1	49	POS	2012
1147	28	160	DST	Regimen2Failure	FALSE	NEG	NA	NA	LostFU	POS	POS3	35	POS	2011
1148	29	168	Hain	Regimen1Failure	FALSE	POS	NA	NA	Cured	POS	POS1	55	POS	2012
1149	56	160	GeneXpert	Regimen2Failure	FALSE	NEG	NA	TRUE	Cured	POS	POS1	60	POS	2012
1150	45	172	Hain	Regimen2Failure	FALSE	NEG	NA	TRUE	Completed	POS	POS1	55	POS	2011
1151	44	150	Hain	Regimen2Failure	FALSE	NEG	NA	NA	LostFU	POS	POS3	39	POS	2011
1152	25	162	DST	Regimen1Failure	FALSE	NEG	NA	NA	LostFU	POS	POS1	NA	POS	2012
1153	56	160	GeneXpert	Regimen2Failure	FALSE	NEG	NA	FALSE	Cured	POS	POS1	36	POS	2012
1154	26	155	GeneXpert	Regimen1Failure	FALSE	NEG	NA	FALSE	Completed	POS	POS1	46	POS	2012
1155	48	157	Hain	Regimen1Failure	FALSE	NEG	NA	FALSE	Completed	POS	POS2	46	NEG	2011
1156	53	172	Hain	Regimen2Failure	FALSE	NEG	NA	NA	Failed	POS	POS2	54	POS	2011
1157	46	178	Hain	Regimen1Failure	FALSE	POS	NA	FALSE	Completed	POS	POS1	51	NEG	2012
1158	45	170	Hain	Relapse	FALSE	NEG	NA	NA	Completed	POS	POS1	41	POS	2012
1159	27	160	Hain	Regimen1Failure	FALSE	NEG	NA	NA	Completed	POS	POS<1	45	NEG	2011
1160	49	155	Hain	Regimen2Failure	FALSE	NEG	NA	NA	Completed	POS	POS1	40	POS	2011
1161	32	163	GeneXpert	Regimen2Failure	FALSE	NEG	NA	FALSE	Completed	POS	POS1	64	POS	2012
1162	30	160	Hain	Regimen1Failure	FALSE	NEG	NA	NA	LostFU	POS	POS1	47	POS	2011
1163	17	155	Hain	Regimen2Failure	FALSE	NEG	NA	FALSE	Cured	NEG	NEG	NA	not_available	2011
1164	55	165	OTHDiagnosis	Regimen1Failure	FALSE	NEG	NA	NA	Cured	POS	POS1	43	POS	2011
1165	37	165	Hain	Regimen2Failure	FALSE	NEG	NA	NA	Completed	POS	POS2	52	POS	2011
1166	24	168	Hain	Regimen1Failure	FALSE	NEG	NA	FALSE	Cured	POS	POSnot_available	60	NA	2012
1167	31	160	Hain	Regimen2Failure	FALSE	NEG	NA	TRUE	Completed	POS	POS1	NA	POS	2011
1168	39	150	Hain	Regimen2Failure	FALSE	NEG	NA	FALSE	Cured	POS	POS2	42	POS	2011
1169	18	171	DST	Regimen1Failure	FALSE	NEG	NA	NA	Completed	POS	POS1	42	POS	2011
1170	36	160	Hain	Regimen1Failure	FALSE	POS	POS	NA	Completed	POS	POS<1	50	NEG	2011
1171	25	168	Hain	Regimen2Failure	FALSE	NEG	NA	NA	Completed	POS	POS<1	45	not_available	2011
1172	43	155	Hain	Regimen1Failure	FALSE	NEG	NA	NA	Completed	POS	POS2	43	POS	2011
1173	44	158	Hain	ReTreatment	FALSE	NEG	NA	NA	Completed	POS	POS2	44	POS	2011
1174	55	156	Hain	Regimen2Failure	FALSE	NEG	NA	FALSE	Cured	NEG	NEG	46	not_available	2011
1175	41	150	DST	Regimen2Failure	FALSE	NEG	NA	FALSE	Failed	POS	POS1	34	POS	2011
1176	41	168	GeneXpert	Relapse	FALSE	NEG	NA	NA	Cured	POS	POS2	46	POS	2012
1177	48	156	GeneXpert	Regimen2Failure	FALSE	NEG	NA	TRUE	Died	POS	POS1	46	NEG	2012
1178	37	163	GeneXpert	Regimen2Failure	FALSE	NEG	NA	FALSE	LostFU	NEG	NEG	50	POS	2013
1179	19	180	DST	OTHDResistantTB	FALSE	NEG	NA	FALSE	Failed	NEG	NEG	71	POS	2012
1180	43	159	GeneXpert	Regimen2Failure	FALSE	NEG	NA	NA	Cured	POS	POS1	46	POS	2012
1181	55	162	GeneXpert	Regimen2Failure	FALSE	NEG	NA	NA	Cured	POS	POS1	58	POS	2012
1182	33	160	Hain	Regimen2Failure	FALSE	NEG	NA	FALSE	LostFU	POS	POS1	45	POS	2011
1183	34	160	GeneXpert	Regimen2Failure	FALSE	NEG	NA	FALSE	LostFU	POS	POS2	39	POS	2012
1184	47	160	GeneXpert	Regimen1Failure	FALSE	NEG	NA	FALSE	Completed	POS	POS2	48	POS	2012
1185	33	166	Hain	Regimen1Failure	FALSE	NEG	NA	NA	Cured	POS	POS2	70	POS	2012
1186	65	161	GeneXpert	OTHDResistantTB	FALSE	NEG	NA	TRUE	Cured	POS	POS2	NA	POS	2012
1187	59	155	GeneXpert	Regimen2Failure	FALSE	NEG	NA	FALSE	Cured	POS	POS<1	45	POS	2013
1188	41	160	GeneXpert	Regimen2Failure	FALSE	NA	NA	NA	Failed	POS	POS2	45	POS	2012
1189	41	167	GeneXpert	Regimen2Failure	FALSE	NA	NA	FALSE	Cured	POS	POS2	44	POS	2012
1190	39	170	Hain	Regimen2Failure	FALSE	NEG	NA	NA	Completed	POS	POS<1	65	not_available	2011
1191	54	164	Hain	Regimen2Failure	FALSE	NEG	NA	TRUE	Completed	POS	POS1	55	POS	2011
1192	44	170	Hain	Regimen2Failure	NA	NEG	NA	TRUE	LostFU	POS	POS2	NA	NEG	2011
1193	25	155	Hain	Regimen2Failure	FALSE	NEG	NA	FALSE	Completed	POS	POS3	49	POS	2011
1195	30	160	DST	Regimen1Failure	FALSE	NEG	NA	FALSE	Cured	NEG	NEG	44	NEG	2011
1196	59	168	Hain	Regimen2Failure	FALSE	NEG	NA	NA	Completed	POS	POS1	40	POS	2011
1197	28	171	Hain	OTHDResistantTB	FALSE	NEG	NA	NA	Completed	POS	POS<1	49	NA	2011
1198	40	160	Hain	Relapse	FALSE	NEG	NA	TRUE	Completed	POS	POS1	46	POS	2011
1199	57	160	Hain	Regimen2Failure	FALSE	NEG	NA	NA	Completed	POS	POS3	NA	POS	2011
1200	53	178	Hain	Regimen1Failure	FALSE	NEG	NA	NA	Completed	POS	POS2	44	POS	2011
1201	42	165	Hain	Regimen2Failure	FALSE	NEG	NA	TRUE	Completed	POS	POS1	43	Contaminated	2011
1202	34	170	GeneXpert	Regimen2Failure	FALSE	NEG	NA	FALSE	Cured	POS	POS3	43	not_available	2011
1203	51	169	GeneXpert	Regimen1Failure	FALSE	POS	NA	NA	Completed	POS	POS1	49	POS	2012
1204	47	172	Hain	Regimen2Failure	FALSE	NEG	NA	TRUE	Completed	POS	POS1	85	NEG	2011
1205	51	158	Hain	Regimen2Failure	FALSE	NEG	NA	TRUE	Completed	POS	POS1	48	POS	2011
1206	34	163	Hain	Regimen2Failure	FALSE	NEG	NA	NA	Completed	POS	POS3	54	POS	2011
1207	58	165	Hain	Regimen2Failure	FALSE	NEG	NA	TRUE	Completed	POS	POS2	60	not_available	2011
1208	48	158	Hain	OTHDResistantTB	FALSE	NA	NA	NA	Completed	POS	POS1	38	POS	2011
1209	49	172	Hain	Regimen2Failure	FALSE	NEG	NA	NA	Completed	POS	POS1	NA	POS	2011
1210	25	146	Hain	Regimen2Failure	FALSE	NEG	NA	NA	Completed	NEG	NEG	36	POS	2011
1211	69	160	DST	Regimen2Failure	FALSE	NEG	NA	FALSE	Cured	POS	POS3	46	POS	2012
1212	50	164	GeneXpert	Regimen2Failure	FALSE	NEG	NA	FALSE	Cured	POS	POS2	50	POS	2012
1213	57	167	GeneXpert	Regimen1Failure	FALSE	NEG	NA	NA	LostFU	POS	POS2	37	POS	2012
1214	57	165	GeneXpert	OTHDResistantTB	FALSE	NEG	NA	NA	Died	POS	POS1	50	POS	2012
1215	43	161	GeneXpert	Regimen2Failure	FALSE	NA	NA	NA	Died	POS	POS2	45	POS	2012
1216	35	175	GeneXpert	Regimen2Failure	FALSE	NA	NA	NA	Cured	POS	POS1	61	POS	2012
1217	39	172	GeneXpert	OTHDResistantTB	FALSE	NA	NA	TRUE	Cured	POS	POS1	63	POS	2012
1218	42	160	GeneXpert	Regimen1Failure	FALSE	NA	NA	FALSE	Cured	POS	POS1	48	POS	2012
1219	36	160	GeneXpert	Regimen1Failure	FALSE	NEG	NA	FALSE	Cured	POS	POS1	47	POS	2012
1220	37	156	GeneXpert	Regimen2Failure	FALSE	NEG	NA	FALSE	LostFU	POS	POS2	40	POS	2012
1221	50	165	GeneXpert	Regimen2Failure	FALSE	NEG	NA	FALSE	Failed	POS	POS2	40	POS	2012
1222	53	167	GeneXpert	Regimen2Failure	FALSE	NA	NA	FALSE	Cured	POS	POS3	35	POS	2012
1223	53	155	GeneXpert	Regimen1Failure	FALSE	NA	NA	NA	Cured	POS	POS2	40	POS	2012
1224	34	167	GeneXpert	ReTreatment	FALSE	NEG	NA	FALSE	Cured	POS	POS1	37	POS	2012
1225	69	169	DST	Regimen2Failure	FALSE	NA	NA	NA	Cured	POS	POS<1	60	POS	2013
1226	26	163	GeneXpert	Regimen1Failure	FALSE	POS	NA	NA	LostFU	POS	POS1	42	POS	2013
1227	47	172	DST	Regimen1Failure	FALSE	NEG	NA	FALSE	LostFU	POS	POS<1	58	NA	2013
1228	46	165	DST	Relapse	FALSE	POS	POS	NA	Completed	NEG	NEG	47	NEG	2013
1229	19	158	GeneXpert	Relapse	FALSE	NEG	NA	FALSE	LostFU	POS	POS1	42	POS	2013
1230	55	150	Hain	New	NA	NEG	NA	NA	Cured	POS	POS2	52	POS	2013
1231	25	164	DST	Regimen1Failure	FALSE	NEG	NA	FALSE	Cured	NEG	NEG	51	NEG	2013
1232	48	155	GeneXpert	Relapse	FALSE	NEG	NA	TRUE	Cured	POS	POS3	NA	POS	2013
1233	30	168	GeneXpert	Regimen2Failure	FALSE	NEG	NA	FALSE	Cured	NEG	NEG	53	not_available	2013
1234	35	160	Hain	Regimen2Failure	FALSE	NEG	NA	FALSE	Died	POS	POS3	60	POS	2011
1235	52	170	Hain	Regimen2Failure	FALSE	NEG	NA	NA	Died	POS	POS1	40	POS	2011
1236	57	155	Hain	Regimen2Failure	FALSE	NEG	NA	NA	Died	POS	POS1	29	not_available	2011
1237	46	156	Hain	Regimen2Failure	FALSE	NEG	NA	NA	Died	POS	POS1	30	POS	2011
1238	38	157	Hain	Regimen2Failure	FALSE	NEG	NA	NA	LostFU	POS	POS1	47	NEG	2011
1239	39	165	Hain	Regimen2Failure	FALSE	NEG	NA	NA	LostFU	NEG	NEG	49	NEG	2011
1240	83	150	Hain	Regimen2Failure	FALSE	NEG	NA	NA	LostFU	POS	POS1	34	not_available	2011
1241	63	150	Hain	Regimen2Failure	FALSE	NEG	NA	TRUE	LostFU	POS	POS1	44	POS	2011
1242	43	163	Hain	Regimen2Failure	FALSE	NEG	NA	NA	LostFU	POS	POS1	45	NEG	2011
1243	46	175	GeneXpert	Relapse	FALSE	NEG	NA	TRUE	LostFU	POS	POS2	47	POS	2013
1244	33	165	Hain	Regimen1Failure	FALSE	NEG	NA	NA	LostFU	NEG	NEG	48	NEG	2011
1245	57	168	Hain	Regimen2Failure	FALSE	NEG	NA	FALSE	LostFU	POS	POS1	61	POS	2011
1246	39	164	Hain	Regimen2Failure	FALSE	NEG	NA	FALSE	Completed	POS	POS1	51	POS	2011
1247	44	163	GeneXpert	Regimen2Failure	FALSE	NEG	NA	FALSE	Cured	POS	POS1	NA	POS	2013
1248	47	172	GeneXpert	Relapse	FALSE	NEG	NA	TRUE	Cured	POS	POS2	49	POS	2013
1249	34	170	GeneXpert	Relapse	FALSE	NEG	NA	FALSE	LostFU	POS	POS<1	52	POS	2013
1250	31	164	GeneXpert	Regimen1Failure	FALSE	POS	NA	FALSE	Completed	POS	POS<1	49	POS	2013
1251	52	164	DST	OTHDResistantTB	TRUE	NEG	NA	FALSE	Cured	POS	POS<1	46	POS	2013
1252	54	168	GeneXpert	Regimen2Failure	FALSE	NEG	NA	FALSE	Failed	POS	POS<1	41	POS	2013
1253	66	NA	GeneXpert	Regimen2Failure	FALSE	NEG	NA	FALSE	Failed	POS	POS1	45	POS	2013
1254	33	169	Hain	Relapse	FALSE	NEG	NA	FALSE	Cured	NEG	NEG	NA	POS	2013
1255	36	159	GeneXpert	Relapse	FALSE	NEG	NA	NA	LostFU	POS	POS<1	50	POS	2013
1256	39	169	GeneXpert	Regimen1Failure	FALSE	NEG	NA	NA	Cured	POS	POS1	55	POS	2013
1257	38	154	GeneXpert	ReTreatment	TRUE	NEG	NA	NA	LostFU	POS	POS3	NA	POS	2013
1258	42	170	GeneXpert	Regimen2Failure	FALSE	NEG	NA	NA	LostFU	POS	POS1	NA	POS	2013
1259	36	165	GeneXpert	OTHDResistantTB	TRUE	NA	NA	NA	Failed	NEG	NEG	42	Contaminated	2013
1260	48	170	GeneXpert	Regimen2Failure	FALSE	NEG	NA	TRUE	Cured	POS	POS2	56	NA	2014
1261	24	156	GeneXpert	New	NA	NEG	NA	FALSE	Completed	NEG	NEG	40	NEG	2013
1262	64	170	GeneXpert	Relapse	FALSE	NEG	NA	TRUE	Died	POS	POS1	45	POS	2013
1263	49	168	GeneXpert	Relapse	FALSE	NEG	NA	FALSE	Cured	POS	POS2	45	POS	2013
1264	54	167	GeneXpert	Relapse	FALSE	NEG	NA	FALSE	Cured	NEG	NEG	35	POS	2013
1265	29	171	GeneXpert	ReTreatment	FALSE	POS	NA	FALSE	Cured	NEG	NEG	49	POS	2013
1266	59	154	GeneXpert	Regimen2Failure	FALSE	NEG	NA	FALSE	Cured	POS	POS2	NA	NA	2013
1267	35	160	GeneXpert	Relapse	FALSE	NEG	NA	FALSE	Cured	NEG	NEG	NA	NA	2013
1268	27	157	DST	Regimen2Failure	FALSE	NEG	NA	FALSE	Cured	NEG	NEG	45	NEG	2013
1270	35	158	Hain	Relapse	FALSE	NEG	NA	FALSE	Died	POS	POS1	NA	not_available	2013
1271	42	166	GeneXpert	Regimen1Failure	FALSE	NEG	NA	FALSE	LostFU	POS	POSnot_available	62	POS	2013
1272	36	163	DST	Regimen2Failure	FALSE	POS	NA	FALSE	LostFU	POS	POSnot_available	41	NA	2013
1273	32	163	GeneXpert	Relapse	FALSE	POS	NA	FALSE	LostFU	POS	POS3	40	NA	2013
1274	37	159	DST	Relapse	FALSE	NEG	NA	FALSE	Cured	NEG	NEG	39	POS	2013
1275	39	166	GeneXpert	Regimen2Failure	FALSE	NEG	NA	TRUE	Completed	NEG	NEG	NA	NA	2013
1276	25	155	Hain	New	NA	NA	NA	FALSE	Died	NEG	NEG	NA	NA	2013
1277	52	164	GeneXpert	Regimen2Failure	TRUE	NEG	NA	TRUE	Died	POS	POS1	NA	NA	2013
1278	43	163	GeneXpert	Relapse	FALSE	NA	NA	FALSE	Cured	NEG	NEG	NA	NA	2013
1279	31	167	GeneXpert	Relapse	FALSE	NEG	NA	FALSE	Cured	NEG	NEG	50	NEG	2014
1280	28	170	Hain	New	NA	NA	NA	FALSE	LostFU	POS	POS2	NA	NA	2013
1281	31	145	GeneXpert	New	NA	NEG	NA	FALSE	Cured	NEG	NEG	NA	NA	2014
1282	32	169	GeneXpert	Relapse	FALSE	NEG	NA	FALSE	Cured	NEG	NEG	NA	NA	2014
1283	27	158	GeneXpert	Relapse	FALSE	NEG	NA	FALSE	Cured	POS	POS1	NA	POS	2014
1284	64	145	GeneXpert	Regimen2Failure	FALSE	NEG	NA	FALSE	Failed	POS	POS3	NA	NA	2014
1285	74	160	GeneXpert	Relapse	FALSE	NEG	NA	TRUE	Cured	POS	POS2	49	not_available	2014
1286	51	160	Hain	Regimen1Failure	FALSE	NA	NA	FALSE	Cured	POS	POS3	44	NA	2014
1287	21	171	Hain	Relapse	FALSE	NEG	NA	NA	Cured	POS	POS3	43	NA	2014
1288	36	168	Hain	ReTreatment	FALSE	NA	NA	FALSE	Died	NEG	NEG	NA	NA	2014
1289	41	160	GeneXpert	Relapse	FALSE	NEG	NA	FALSE	Died	POS	POS2	39	not_available	2014
1290	41	165	GeneXpert	New	NA	NEG	NA	FALSE	Cured	POS	POS1	46	not_available	2014
1291	26	150	GeneXpert	OTHDResistantTB	TRUE	NEG	NA	FALSE	Failed	POS	POSnot_available	36	POS	2014
1292	57	166	GeneXpert	Relapse	FALSE	NA	NA	FALSE	Cured	NEG	NEG	NA	POS	2014
1293	48	162	GeneXpert	Regimen1Failure	FALSE	NEG	NA	FALSE	Cured	POS	POS3	48	not_available	2014
1294	36	171	GeneXpert	New	NA	POS	NA	FALSE	LostFU	NEG	NEG	55	not_available	2014
1295	49	165	GeneXpert	Regimen1Failure	FALSE	NEG	NA	FALSE	Died	NEG	NEG	42	POS	2014
1296	69	165	GeneXpert	Relapse	FALSE	NEG	NA	FALSE	Died	NEG	NEG	37	POS	2014
1297	44	162	GeneXpert	Relapse	FALSE	NEG	NA	FALSE	Cured	NA	NA	NA	not_available	2014
1298	43	156	Hain	Regimen1Failure	FALSE	NEG	NA	FALSE	Cured	POS	POS2	44	not_available	2014
1299	22	175	Hain	Regimen1Failure	FALSE	NEG	NA	FALSE	Cured	POS	POS1	49	POS	2013
1300	71	155	GeneXpert	Relapse	FALSE	NEG	NA	FALSE	Cured	NEG	NEG	40	POS	2014
1301	36	166	GeneXpert	Regimen1Failure	FALSE	NEG	NA	FALSE	Completed	NEG	NEG	NA	POS	2014
1302	47	165	GeneXpert	Relapse	FALSE	NEG	NA	TRUE	Cured	POS	POSnot_available	63	POS	2014
1303	63	162	GeneXpert	Regimen1Failure	FALSE	NEG	NA	TRUE	Cured	POS	POS3	63	not_available	2014
1304	39	160	GeneXpert	OTHDResistantTB	TRUE	NEG	NA	FALSE	Failed	POS	POS3	43	not_available	2014
1305	25	152	GeneXpert	Regimen1Failure	FALSE	NA	NA	FALSE	Cured	POS	POS1	NA	not_available	2014
1306	36	178	GeneXpert	Relapse	FALSE	POS	NA	FALSE	Died	POS	POS1	54	not_available	2014
1307	43	168	GeneXpert	OTHDResistantTB	TRUE	NEG	NA	TRUE	Completed	NEG	NEG	NA	NEG	2014
1308	36	165	GeneXpert	Relapse	FALSE	NA	NA	FALSE	LostFU	POS	POS2	NA	POS	2014
1310	24	192	GeneXpert	Relapse	FALSE	NEG	NA	FALSE	Cured	POS	POS1	67	POS	2014
1311	28	168	GeneXpert	Relapse	FALSE	NEG	NA	FALSE	Cured	POS	POS1	48	POS	2014
1312	52	167	GeneXpert	Relapse	FALSE	NEG	NA	FALSE	Cured	POS	POS2	NA	POS	2014
1313	47	170	GeneXpert	New	NA	POS	NA	FALSE	Cured	NEG	NEG	61	POS	2014
1314	49	160	GeneXpert	Relapse	FALSE	NEG	NA	FALSE	Cured	NEG	NEG	45	POS	2014
1315	68	155	GeneXpert	Relapse	FALSE	NEG	NA	FALSE	Died	POS	POS1	45	POS	2014
1316	29	155	DST	Relapse	FALSE	NEG	NA	FALSE	Cured	NEG	NEG	40	POS	2014
1317	49	155	DST	Relapse	FALSE	NEG	NA	FALSE	Cured	NEG	NEG	46	POS	2014
1318	35	170	GeneXpert	Regimen1Failure	FALSE	NEG	NA	FALSE	Cured	NEG	NEG	48	not_available	2015
1319	48	172	DST	Regimen1Failure	FALSE	NEG	NA	FALSE	Cured	POS	POS2	41	not_available	2015
1320	35	165	GeneXpert	New	NA	POS	POS	FALSE	LostFU	NEG	NEG	NA	not_available	2015
1321	60	171	GeneXpert	Regimen1Failure	FALSE	NEG	NA	FALSE	Cured	POS	POS1	53	not_available	2015
1322	35	171	GeneXpert	Regimen1Failure	FALSE	NEG	NA	FALSE	LostFU	POS	POS3	NA	not_available	2015
1323	69	160	GeneXpert	Relapse	FALSE	NEG	NA	FALSE	Cured	POS	POS1	NA	not_available	2015
1324	45	161	GeneXpert	Relapse	FALSE	NEG	NA	FALSE	Failed	NEG	NEG	38	not_available	2015
1325	53	159	GeneXpert	Regimen1Failure	FALSE	NEG	NA	TRUE	Cured	POS	POS1	36	not_available	2015
1326	36	170	GeneXpert	Relapse	FALSE	NEG	NA	FALSE	LostFU	POS	POS3	60	POS	2015
1327	55	165	GeneXpert	Regimen2Failure	FALSE	NEG	NA	TRUE	Cured	NEG	NEG	NA	POS	2015
1328	51	167	GeneXpert	Relapse	FALSE	NEG	NA	TRUE	Cured	NEG	NEG	NA	NEG	2015
1329	32	157	GeneXpert	Relapse	FALSE	POS	POS	NA	Cured	NEG	NEG	49	NEG	2015
1330	43	158	GeneXpert	Regimen1Failure	FALSE	NEG	NA	FALSE	Cured	POS	POS<1	40	not_available	2015
1331	49	162	GeneXpert	Relapse	FALSE	NEG	NA	NA	LostFU	POS	POS1	40	POS	2015
1332	28	157	DST	Relapse	FALSE	NEG	NA	FALSE	Cured	NEG	NEG	44	NEG	2015
1333	59	168	GeneXpert	Relapse	FALSE	NEG	NA	FALSE	Cured	NEG	NEG	45	POS	2015
1334	46	150	GeneXpert	Relapse	FALSE	NEG	NA	FALSE	Cured	POS	POS1	42	POS	2015
1335	42	168	GeneXpert	Regimen2Failure	FALSE	NEG	NA	FALSE	Failed	POS	POS1	59	not_available	2015
1336	34	170	GeneXpert	Relapse	FALSE	NEG	NA	FALSE	Cured	POS	POS1	73	POS	2015
1337	71	156	Hain	New	NA	NA	NA	NA	Died	NEG	NEG	36	not_available	2015
1338	46	165	GeneXpert	Regimen1Failure	FALSE	NEG	NA	FALSE	Cured	NEG	NEG	49	POS	2015
1339	28	160	GeneXpert	Relapse	FALSE	NEG	NA	NA	Cured	POS	POS1	42	POS	2015
1340	60	155	Hain	New	NA	NEG	NA	TRUE	Cured	POS	POS1	45	not_available	2015
1341	30	160	Hain	Regimen1Failure	FALSE	NEG	NA	FALSE	Cured	POS	POS1	43	not_available	2015
1342	57	152	GeneXpert	New	NA	NEG	NA	FALSE	Cured	POS	POS2	43	POS	2015
1343	58	175	GeneXpert	Relapse	FALSE	NEG	NA	TRUE	Cured	POS	POS3	58	POS	2015
1344	37	160	GeneXpert	New	NA	NEG	NA	FALSE	Cured	POS	POS1	NA	POS	2015
1345	35	150	GeneXpert	New	NA	NEG	NA	FALSE	Died	POS	POS3	32	POS	2015
1346	45	173	GeneXpert	Relapse	FALSE	NEG	NA	FALSE	LostFU	POS	POS1	47	POS	2015
1347	20	153	GeneXpert	New	NA	NEG	NA	FALSE	LostFU	NEG	NEG	NA	POS	2015
1348	45	161	GeneXpert	Regimen1Failure	FALSE	NEG	NA	FALSE	Cured	POS	POSnot_available	NA	NEG	2015
1349	20	167	GeneXpert	New	NA	NEG	NA	FALSE	Cured	NEG	NEG	50	NA	2015
1350	80	160	GeneXpert	New	NA	NEG	NA	FALSE	LostFU	NEG	NEG	51	POS	2015
1351	49	165	GeneXpert	Regimen1Failure	FALSE	NEG	NA	FALSE	Cured	POS	POS1	NA	POS	2015
1352	25	172	GeneXpert	Relapse	FALSE	NEG	NA	FALSE	Cured	NEG	NEG	NA	POS	2015
1353	49	163	GeneXpert	Relapse	FALSE	NEG	NA	FALSE	LostFU	POS	POSnot_available	NA	POS	2015
1354	37	156	GeneXpert	New	NA	NEG	NA	FALSE	LostFU	NA	NA	NA	not_available	2015
1355	59	159	GeneXpert	OTHDResistantTB	TRUE	NA	NA	FALSE	Cured	NEG	NEG	NA	NEG	2015
1356	26	155	DST	Regimen2Failure	FALSE	NEG	NA	NA	Cured	NEG	NEG	45	POS	2011
1357	57	164	Hain	Regimen2Failure	FALSE	NEG	NA	TRUE	Cured	POS	POS<1	65	NA	2012
1358	39	150	Hain	Regimen1Failure	FALSE	NEG	NA	TRUE	Cured	POS	POS3	34	not_available	2012
1359	52	NA	Hain	Regimen2Failure	FALSE	NEG	NA	FALSE	Cured	POS	POS2	49	NA	2011
1360	27	160	Hain	Regimen1Failure	FALSE	NEG	NA	FALSE	Cured	POS	POS1	47	not_available	2011
1362	56	156	Hain	Regimen2Failure	FALSE	NEG	NA	NA	Cured	NEG	NEG	39	NEG	2011
1363	40	162	Hain	Regimen2Failure	FALSE	NA	NA	TRUE	Cured	POS	POS1	55	not_available	2012
1364	48	NA	Hain	Regimen1Failure	FALSE	NEG	NA	TRUE	Cured	POS	POS1	50	NEG	2011
1365	52	150	Hain	Regimen2Failure	FALSE	NEG	NA	TRUE	Cured	POS	POS1	41	NA	2011
1366	46	170	Hain	Regimen2Failure	FALSE	NEG	NA	FALSE	Cured	POS	POS2	42	POS	2011
1367	52	162	Hain	Regimen2Failure	FALSE	NEG	NA	TRUE	Cured	POS	POS1	57	not_available	2011
1368	38	170	GeneXpert	Regimen2Failure	FALSE	POS	POS	TRUE	Cured	POS	POS1	54	NEG	2012
1369	48	160	GeneXpert	Regimen2Failure	FALSE	NEG	NA	TRUE	Died	POS	POS3	40	POS	2012
1370	33	158	GeneXpert	Regimen2Failure	FALSE	NA	NA	TRUE	Cured	POS	POS2	49	POS	2012
1371	55	157	GeneXpert	Regimen2Failure	FALSE	NA	NA	NA	Cured	POS	POS1	45	not_available	2012
1372	37	154	DST	Regimen2Failure	FALSE	NEG	NA	FALSE	Cured	POS	POS3	46	not_available	2013
1373	24	180	DST	Regimen2Failure	FALSE	NEG	NA	NA	Completed	POS	POS1	46	NA	2013
1374	43	168	GeneXpert	ReTreatment	FALSE	NEG	NA	NA	Completed	POS	POS3	35	NA	2014
1376	52	168	DST	Regimen2Failure	FALSE	NEG	NA	TRUE	Cured	POS	POS<1	63	POS	2013
1377	39	160	GeneXpert	Regimen2Failure	FALSE	NEG	NA	FALSE	Cured	POS	POS2	43	NEG	2013
1378	55	170	GeneXpert	Relapse	FALSE	NEG	NA	FALSE	Cured	POS	POS1	59	POS	2013
1379	35	174	GeneXpert	Regimen1Failure	FALSE	NEG	NA	NA	Failed	POS	POS1	73	NA	2013
1381	44	165	GeneXpert	New	NA	NEG	NA	NA	Failed	POS	POS1	46	POS	2013
1382	49	163	GeneXpert	Relapse	FALSE	NEG	NA	TRUE	Cured	POS	POS2	41	NA	2014
1383	51	169	GeneXpert	Regimen2Failure	FALSE	NEG	NA	FALSE	Cured	POS	POS2	54	NA	2014
1384	86	145	DST	New	NA	NA	NA	NA	Died	POS	POS1	42	POS	2014
1385	43	170	GeneXpert	Relapse	FALSE	NEG	NA	FALSE	LostFU	POS	POS1	44	NA	2014
1386	32	170	GeneXpert	Regimen2Failure	FALSE	NEG	NA	NA	Completed	POS	POS1	45	NA	2014
1387	51	157	GeneXpert	Regimen1Failure	FALSE	NEG	NA	TRUE	Cured	POS	POS1	62	NA	2014
1388	25	175	GeneXpert	Regimen1Failure	FALSE	NEG	NA	TRUE	Cured	POS	POS1	63	POS	2014
1389	19	148	GeneXpert	Regimen1Failure	FALSE	NEG	NA	FALSE	LostFU	POS	POS2	31	POS	2014
1390	43	172	GeneXpert	Regimen1Failure	FALSE	NEG	NA	FALSE	Cured	NEG	NEG	56	POS	2014
1391	55	150	GeneXpert	Regimen1Failure	FALSE	NEG	NA	FALSE	Cured	POS	POS1	44	POS	2014
1392	19	175	Hain	Relapse	FALSE	NA	NA	FALSE	Cured	POS	POS1	76	not_available	2014
1393	70	167	DST	Regimen1Failure	FALSE	NEG	NA	FALSE	Failed	POS	POS2	40	POS	2015
1394	65	169	DST	Regimen1Failure	FALSE	NEG	NA	FALSE	Completed	NEG	NEG	51	POS	2015
1395	52	163	GeneXpert	Regimen2Failure	FALSE	NEG	NA	FALSE	Cured	POS	POS2	47	POS	2015
1396	24	173	DST	Regimen1Failure	FALSE	NEG	NA	NA	Completed	NEG	NEG	61	NEG	2015
1398	17	163	DST	Regimen1Failure	FALSE	NEG	NA	TRUE	Cured	POS	POS1	NA	POS	2015
1399	44	160	Hain	Regimen1Failure	FALSE	NEG	NA	FALSE	Cured	POS	POS2	45	POS	2015
1400	76	145	Hain	Relapse	FALSE	NEG	NA	FALSE	Cured	NA	NA	NA	not_available	2015
1401	59	173	Hain	Relapse	FALSE	NEG	NA	FALSE	Completed	POS	POS3	43	not_available	2015
1402	47	168	GeneXpert	Regimen2Failure	FALSE	NEG	NA	TRUE	Cured	POS	POS2	NA	POS	2015
1403	23	169	DST	Relapse	FALSE	NEG	NA	FALSE	Cured	POS	POS1	51	POS	2015
1404	67	163	GeneXpert	Relapse	FALSE	NA	NA	TRUE	Died	NEG	NEG	NA	POS	2015
1405	33	167	GeneXpert	Relapse	FALSE	POS	NA	NA	Died	POS	POSnot_available	41	not_available	2015
1406	45	167	DST	Regimen2Failure	FALSE	NEG	NA	FALSE	LostFU	POS	POS2	NA	POS	2015
1407	22	165	GeneXpert	Relapse	FALSE	POS	NA	FALSE	Died	POS	POS1	44	POS	2015
1408	37	158	GeneXpert	ReTreatment	FALSE	POS	NA	NA	LostFU	POS	POS1	35	POS	2015
1409	40	160	GeneXpert	Relapse	FALSE	NEG	NA	NA	Cured	NEG	NEG	50	POS	2015
1410	36	164	GeneXpert	Relapse	FALSE	NEG	NA	NA	Cured	POS	POS1	46	POS	2015
1411	60	150	GeneXpert	Relapse	FALSE	NEG	NA	NA	Cured	POS	POS1	38	POS	2015
1412	18	158	GeneXpert	New	NA	NEG	NA	NA	Cured	NEG	NEG	33	POS	2015
1413	51	170	GeneXpert	Relapse	FALSE	NEG	NA	NA	Cured	NEG	NEG	54	POS	2015
1414	41	165	DST	Regimen2Failure	FALSE	NEG	NA	FALSE	Cured	POS	POS1	45	POS	2011
1415	36	167	Hain	Regimen2Failure	FALSE	NEG	NA	FALSE	Completed	POS	POSnot_available	44	NEG	2012
1416	68	159	Hain	Relapse	FALSE	NEG	NA	FALSE	Completed	POS	POS3	39	POS	2012
1417	37	150	Hain	Regimen2Failure	FALSE	NEG	NA	FALSE	Cured	POS	POS1	48	POS	2011
1418	47	153	Hain	Regimen2Failure	FALSE	NEG	NA	TRUE	Completed	POS	POS2	NA	POS	2012
1419	54	160	Hain	Regimen1Failure	FALSE	NEG	NA	FALSE	Cured	POS	POS2	45	POS	2012
1420	17	154	Hain	Regimen1Failure	FALSE	NEG	NA	FALSE	Cured	POS	POS2	36	POS	2012
1421	50	165	Hain	Regimen2Failure	FALSE	NEG	NA	FALSE	Died	POS	POS1	33	NEG	2011
1422	48	155	DST	Regimen2Failure	FALSE	NEG	NA	FALSE	Completed	POS	POS3	NA	POS	2011
1423	50	175	DST	Regimen2Failure	FALSE	NEG	NA	FALSE	Completed	POS	POS<1	72	NEG	2011
1424	24	170	Hain	Regimen2Failure	FALSE	NEG	NA	FALSE	Cured	POS	POS<1	62	POS	2012
1425	46	155	Hain	Regimen2Failure	FALSE	NEG	NA	TRUE	Cured	POS	POS3	NA	POS	2011
1426	49	165	DST	Regimen2Failure	FALSE	NEG	NA	FALSE	Cured	POS	POS3	47	not_available	2012
1427	52	165	Hain	Regimen2Failure	FALSE	NEG	NA	FALSE	LostFU	POS	POSnot_available	NA	POS	2011
1428	60	171	Hain	Regimen2Failure	FALSE	NEG	NA	FALSE	Completed	POS	POS1	53	POS	2011
1429	33	160	DST	Regimen2Failure	FALSE	NEG	NA	FALSE	Cured	POS	POS1	36	NA	2011
1430	54	165	Hain	Regimen2Failure	FALSE	NEG	NA	FALSE	Cured	POS	POS2	47	POS	2011
1431	33	175	Hain	Regimen2Failure	FALSE	NEG	NA	NA	Completed	POS	POS2	49	POS	2011
1432	84	160	Hain	Regimen2Failure	FALSE	NEG	NA	FALSE	Failed	POS	POS2	43	POS	2011
1434	75	NA	NA	Regimen2Failure	FALSE	NEG	NA	FALSE	Died	NA	NA	NA	not_available	2011
1435	58	150	Hain	Regimen2Failure	FALSE	NEG	NA	FALSE	Cured	POS	POS1	44	POS	2011
1436	38	165	DST	Regimen2Failure	FALSE	NEG	NA	FALSE	Cured	POS	POS<1	50	POS	2012
1437	43	160	DST	Regimen2Failure	FALSE	NEG	NA	FALSE	Cured	POS	POS2	58	NEG	2011
1438	23	168	DST	Regimen2Failure	FALSE	NEG	NA	FALSE	Cured	POS	POS2	31	POS	2012
1439	53	165	Hain	Regimen2Failure	FALSE	NEG	NA	TRUE	Cured	POS	POS1	NA	POS	2012
1440	46	148	DST	Regimen2Failure	FALSE	NEG	NA	FALSE	Completed	NEG	NEG	50	not_available	2012
1441	50	172	Hain	Regimen2Failure	FALSE	NEG	NA	FALSE	Cured	POS	POS3	48	NA	2012
1442	42	157	GeneXpert	Regimen2Failure	FALSE	NEG	NA	FALSE	Completed	POS	POS2	39	POS	2012
1443	45	160	Hain	Regimen2Failure	FALSE	NEG	NA	FALSE	Completed	POS	POS<1	51	POS	2013
1444	43	148	GeneXpert	Regimen2Failure	FALSE	NEG	NA	FALSE	LostFU	POS	POS<1	38	POS	2013
1445	55	166	Hain	Relapse	FALSE	NEG	NA	FALSE	Died	POS	POS3	36	POS	2013
1446	21	150	GeneXpert	Relapse	FALSE	NEG	NA	NA	Cured	NEG	NEG	40	POS	2013
1447	45	172	GeneXpert	Regimen1Failure	FALSE	NEG	NA	FALSE	Completed	POS	POS1	59	POS	2013
1448	24	160	GeneXpert	Relapse	FALSE	NEG	NA	FALSE	Cured	POS	POS<1	51	POS	2013
1449	38	170	GeneXpert	Relapse	FALSE	NEG	NA	TRUE	Cured	POS	POS<1	70	NEG	2013
1450	25	160	DST	Relapse	FALSE	NEG	NA	FALSE	Failed	POS	POS3	40	POS	2013
1451	43	165	Hain	Regimen2Failure	FALSE	NEG	NA	FALSE	Cured	POS	POS1	45	POS	2013
1452	42	166	GeneXpert	Relapse	FALSE	NEG	NA	FALSE	Cured	NEG	NEG	54	NEG	2013
1453	48	167	DST	Regimen2Failure	FALSE	NEG	NA	NA	Cured	POS	POS1	38	not_available	2013
1454	55	150	GeneXpert	Regimen1Failure	FALSE	NEG	NA	FALSE	Died	POS	POS1	35	POS	2013
1455	54	156	GeneXpert	Regimen2Failure	FALSE	NEG	NA	FALSE	Cured	POS	POS1	45	POS	2013
1456	39	160	GeneXpert	Regimen2Failure	FALSE	NEG	NA	TRUE	Cured	POS	POS2	63	NA	2013
1457	31	159	GeneXpert	Regimen2Failure	FALSE	NEG	NA	FALSE	Failed	POS	POS2	49	POS	2013
1458	31	NA	GeneXpert	Relapse	FALSE	POS	NA	FALSE	Died	NA	NA	NA	not_available	2013
1459	76	155	GeneXpert	Relapse	FALSE	NEG	NA	FALSE	Cured	NEG	NEG	37	NA	2013
1460	23	158	Hain	Regimen2Failure	FALSE	NEG	NA	FALSE	Cured	POS	POS3	43	NA	2014
1461	45	150	GeneXpert	Regimen2Failure	FALSE	NEG	NA	FALSE	LostFU	NEG	NEG	NA	POS	2013
1462	27	160	DST	Relapse	FALSE	NEG	NA	FALSE	Cured	NEG	NEG	43	NA	2013
1463	38	169	DST	Regimen1Failure	FALSE	NEG	NA	TRUE	Cured	POS	POS2	55	POS	2013
1464	24	166	GeneXpert	Regimen1Failure	FALSE	NEG	NA	FALSE	Cured	POS	POS3	46	NA	2013
1465	42	165	GeneXpert	Relapse	FALSE	NEG	NA	TRUE	Cured	NEG	NEG	46	NA	2014
1466	37	167	GeneXpert	Regimen2Failure	FALSE	POS	NA	FALSE	Cured	POS	POS1	49	NA	2014
1467	47	164	GeneXpert	Relapse	FALSE	NEG	NA	FALSE	Completed	POS	POS1	47	not_available	2015
1468	35	170	Hain	Relapse	FALSE	NEG	NA	FALSE	Cured	NEG	NEG	70	NA	2014
1469	58	155	GeneXpert	Relapse	FALSE	NEG	NA	FALSE	Died	POS	POS2	40	NA	2014
1470	55	165	GeneXpert	Relapse	FALSE	NEG	NA	FALSE	Cured	POS	POS3	39	NA	2014
1471	20	165	GeneXpert	Relapse	FALSE	NEG	NA	FALSE	Cured	POS	POS1	41	NA	2014
1472	44	158	GeneXpert	Relapse	FALSE	NEG	NA	FALSE	Cured	POS	POS1	NA	not_available	2014
1474	34	150	Hain	Relapse	FALSE	NA	NA	FALSE	Cured	POS	POS1	NA	POS	2014
1475	22	158	GeneXpert	Regimen1Failure	FALSE	NEG	NA	FALSE	Died	POS	POS3	44	POS	2014
1476	53	153	Hain	Regimen2Failure	FALSE	NEG	NA	TRUE	Cured	POS	POS1	38	not_available	2014
1477	30	166	GeneXpert	Relapse	FALSE	NEG	NA	FALSE	Completed	POS	POS2	54	not_available	2014
1478	49	168	DST	Regimen2Failure	FALSE	NEG	NA	TRUE	Failed	POS	POS2	50	not_available	2014
1479	53	165	GeneXpert	Relapse	FALSE	NEG	NA	FALSE	Cured	POS	POS2	37	POS	2014
1480	41	164	GeneXpert	Relapse	FALSE	POS	POS	FALSE	Cured	NEG	NEG	45	not_available	2014
1481	32	160	GeneXpert	New	NA	NEG	NA	FALSE	Died	POS	POS<1	36	not_available	2014
1482	61	165	GeneXpert	Regimen2Failure	FALSE	NEG	NA	TRUE	Completed	POS	POS1	53	POS	2014
1483	78	155	Hain	New	NA	NEG	NA	TRUE	Cured	POS	POS3	46	not_available	2014
1484	38	155	GeneXpert	Relapse	FALSE	NEG	NA	FALSE	Cured	POS	POS2	NA	POS	2014
1485	24	160	GeneXpert	Relapse	FALSE	NEG	NA	FALSE	Cured	POS	POS1	NA	POS	2014
1486	41	176	GeneXpert	Relapse	FALSE	POS	POS	FALSE	Cured	POS	POS1	55	not_available	2015
1487	30	175	GeneXpert	Relapse	FALSE	NEG	NA	FALSE	Cured	POS	POS3	63	POS	2014
1488	55	169	Hain	Regimen1Failure	FALSE	NEG	NA	TRUE	Cured	POS	POS1	65	not_available	2015
1489	22	169	Hain	Regimen1Failure	FALSE	NEG	NA	NA	Completed	NEG	NEG	NA	not_available	2015
1490	53	155	GeneXpert	Regimen2Failure	FALSE	NEG	NA	TRUE	Completed	POS	POS1	40	POS	2015
1491	52	172	GeneXpert	Relapse	FALSE	NEG	NA	TRUE	Completed	POS	POS1	65	POS	2015
1492	23	175	GeneXpert	Regimen2Failure	FALSE	NEG	NA	FALSE	Cured	NEG	NEG	55	not_available	2015
1493	64	175	Hain	Regimen2Failure	FALSE	NA	NA	FALSE	Died	POS	POS1	62	not_available	2015
1494	29	158	Hain	Regimen1Failure	FALSE	NA	NA	FALSE	Cured	POS	POS1	55	POS	2015
1495	49	146	GeneXpert	Regimen2Failure	FALSE	NEG	NA	NA	Cured	NEG	NEG	35	NEG	2015
1496	27	151	GeneXpert	Relapse	FALSE	NEG	NA	FALSE	Cured	POS	POS3	43	POS	2015
1497	34	157	GeneXpert	Relapse	FALSE	POS	NA	FALSE	Cured	NEG	NEG	49	POS	2015
1498	35	158	Hain	New	NA	NA	NA	FALSE	Completed	POS	POS1	48	not_available	2015
1499	64	152	GeneXpert	Relapse	FALSE	NEG	NA	FALSE	Cured	NEG	NEG	56	POS	2015
1500	47	152	GeneXpert	Relapse	FALSE	NEG	NA	TRUE	Cured	POS	POS1	56	POS	2015
1501	41	NA	GeneXpert	Relapse	FALSE	NEG	NA	FALSE	Completed	POS	POS3	49	POS	2015
1502	53	160	GeneXpert	Relapse	FALSE	NEG	NA	FALSE	Cured	POS	POS3	41	not_available	2015
1503	18	172	GeneXpert	New	NA	NEG	NA	FALSE	Cured	NEG	NEG	44	POS	2015
1504	60	160	DST	Relapse	FALSE	NEG	NA	FALSE	Cured	POS	POS2	62	POS	2015
1505	39	161	GeneXpert	Regimen1Failure	FALSE	POS	POS	FALSE	Completed	POS	POS3	37	not_available	2015
1506	31	165	GeneXpert	Regimen1Failure	FALSE	NEG	NA	FALSE	Cured	POS	POS3	45	POS	2015
1507	45	162	GeneXpert	New	NA	NEG	NA	FALSE	Died	NA	NA	NA	POS	2015
1508	54	143	GeneXpert	New	NA	NEG	NA	TRUE	Completed	POS	POS2	47	POS	2015
1509	49	155	DST	Relapse	FALSE	NEG	NA	FALSE	Failed	POS	POS3	54	POS	2015
1510	41	169	Hain	Regimen2Failure	FALSE	NEG	NA	FALSE	Died	POS	POS2	35	POS	2012
1511	38	166	Hain	Regimen2Failure	FALSE	NEG	NA	FALSE	Cured	POS	POSnot_available	65	POS	2012
1512	64	175	Hain	Regimen2Failure	FALSE	NEG	NA	FALSE	Cured	POS	POS1	NA	POS	2012
1513	44	162	Hain	Regimen2Failure	FALSE	NEG	NA	FALSE	Cured	POS	POS1	44	POS	2012
1514	24	156	Hain	Regimen2Failure	FALSE	NEG	NA	FALSE	Completed	POS	POS1	48	POS	2012
1515	53	153	Hain	Regimen2Failure	FALSE	NEG	NA	FALSE	Failed	POS	POS1	38	POS	2012
1516	49	156	Hain	Regimen1Failure	FALSE	NEG	NA	FALSE	Cured	POS	POS2	51	POS	2012
1517	21	162	DST	Regimen2Failure	FALSE	NEG	NA	FALSE	Cured	POS	POS1	NA	POS	2012
1518	61	168	Hain	Regimen2Failure	FALSE	NEG	NA	FALSE	Cured	POS	POS3	43	POS	2011
1519	58	158	Hain	Regimen2Failure	FALSE	NEG	NA	FALSE	Cured	POS	POS3	38	POS	2011
1520	53	165	Hain	Regimen2Failure	FALSE	NEG	NA	FALSE	Cured	POS	POS2	50	POS	2011
1521	57	150	Hain	Regimen2Failure	FALSE	NEG	NA	TRUE	Cured	POS	POS1	45	NEG	2011
1522	27	169	Hain	Regimen2Failure	FALSE	NEG	NA	FALSE	Cured	NEG	NEG	47	NEG	2011
1523	45	168	Hain	Regimen1Failure	FALSE	NEG	NA	FALSE	Cured	POS	POSnot_available	48	POS	2011
1524	43	170	Hain	Regimen2Failure	FALSE	NEG	NA	TRUE	Cured	POS	POS1	58	not_available	2011
1525	62	147	Hain	Regimen2Failure	FALSE	NEG	NA	TRUE	Died	POS	POS1	35	not_available	2011
1526	41	NA	DST	Regimen2Failure	FALSE	NEG	NA	FALSE	Cured	POS	POS2	NA	POS	2011
1527	43	NA	DST	Regimen2Failure	FALSE	NEG	NA	FALSE	Died	POS	POS2	60	POS	2011
1528	29	168	GeneXpert	Regimen2Failure	FALSE	NEG	NA	FALSE	Completed	POS	POS1	38	POS	2012
1529	39	150	Hain	Regimen2Failure	FALSE	NEG	NA	NA	Cured	POS	POS2	39	POS	2011
1530	24	160	Hain	Regimen2Failure	FALSE	NEG	NA	FALSE	Cured	POS	POS2	65	POS	2012
1531	66	157	Hain	Regimen2Failure	FALSE	NEG	NA	FALSE	Failed	POS	POS1	50	POS	2012
1532	60	167	Hain	Regimen2Failure	FALSE	NA	NA	FALSE	Failed	POS	POS3	NA	POS	2012
1533	48	158	Hain	Regimen2Failure	FALSE	NEG	NA	TRUE	Cured	POS	POSnot_available	61	POS	2011
1534	49	165	Hain	Regimen2Failure	FALSE	NEG	NA	FALSE	Completed	POS	POS3	39	POS	2011
1535	47	170	Hain	Regimen2Failure	FALSE	NEG	NA	FALSE	Completed	NA	NA	NA	POS	2011
1536	22	163	Hain	Regimen2Failure	FALSE	NEG	NA	FALSE	Cured	POS	POS2	45	POS	2011
1537	39	158	DST	Regimen2Failure	FALSE	NEG	NA	FALSE	Cured	POS	POS1	45	POS	2012
1538	26	167	DST	Regimen2Failure	FALSE	POS	NA	FALSE	Cured	POS	POS1	51	POS	2012
1539	45	162	DST	Relapse	FALSE	NA	NA	FALSE	Cured	POS	POS1	NA	POS	2012
1540	65	163	DST	Regimen2Failure	FALSE	NEG	NA	FALSE	Cured	POS	POS2	58	POS	2012
1541	17	156	Hain	Regimen2Failure	FALSE	NA	NA	FALSE	Cured	POS	POS<1	NA	POS	2012
1542	22	152	GeneXpert	Regimen2Failure	FALSE	NEG	NA	FALSE	Completed	POS	POS2	30	NEG	2012
1543	51	159	DST	OTHDResistantTB	TRUE	NEG	NA	FALSE	Cured	NEG	NEG	46	POS	2012
1544	40	160	DST	Regimen2Failure	FALSE	NEG	NA	FALSE	Cured	POS	POS1	NA	POS	2012
1545	29	158	DST	Regimen2Failure	FALSE	NEG	NA	FALSE	Cured	POS	POS1	55	POS	2012
1546	68	155	DST	Regimen2Failure	FALSE	NEG	NA	FALSE	Cured	NEG	NEG	47	POS	2012
1547	32	174	Hain	Regimen2Failure	FALSE	NEG	NA	FALSE	Cured	POS	POS2	47	POS	2011
1548	19	164	GeneXpert	Regimen1Failure	FALSE	NEG	NA	FALSE	Cured	POS	POS1	44	POS	2013
1549	33	170	GeneXpert	Regimen1Failure	FALSE	NEG	NA	FALSE	Completed	POS	POS2	52	POS	2013
1550	47	157	GeneXpert	Relapse	FALSE	NEG	NA	TRUE	Died	POS	POS3	NA	NA	2013
1552	51	150	GeneXpert	Regimen1Failure	FALSE	NEG	NA	FALSE	Cured	POS	POS2	69	POS	2012
1553	56	165	NA	Regimen2Failure	FALSE	NEG	NA	FALSE	Died	POS	POS1	42	POS	2012
1554	40	155	GeneXpert	Regimen1Failure	FALSE	NA	NA	FALSE	Failed	POS	POS1	38	POS	2012
1555	31	165	Hain	Relapse	FALSE	POS	NA	FALSE	Died	POS	POS3	45	POS	2012
1556	54	168	GeneXpert	Regimen1Failure	FALSE	NEG	NA	FALSE	Died	POS	POS3	33	not_available	2013
1557	32	170	Hain	Relapse	FALSE	POS	NA	FALSE	LostFU	POS	POS2	47	NA	2013
1558	28	160	Hain	Regimen2Failure	FALSE	NEG	NA	FALSE	LostFU	POS	POS1	28	POS	2013
1559	45	168	GeneXpert	Relapse	FALSE	POS	POS	FALSE	Died	POS	POS2	39	POS	2013
1560	36	169	GeneXpert	Regimen1Failure	FALSE	NEG	NA	TRUE	Completed	POS	POS1	57	POS	2013
1561	16	163	GeneXpert	Regimen1Failure	FALSE	NEG	NA	FALSE	Completed	POS	POS1	45	POS	2013
1562	21	162	GeneXpert	New	NA	NA	NA	FALSE	Completed	POS	POS1	54	POS	2013
1563	48	172	GeneXpert	New	NA	NEG	NA	TRUE	Cured	POS	POS1	73	NA	2013
1564	51	175	GeneXpert	Relapse	FALSE	NEG	NA	FALSE	Cured	POS	POS1	55	POS	2013
1565	50	166	GeneXpert	Relapse	FALSE	NEG	NA	TRUE	Cured	POS	POS1	62	POS	2013
1566	41	158	GeneXpert	Relapse	FALSE	NEG	NA	FALSE	Cured	NEG	NEG	50	POS	2013
1567	34	150	GeneXpert	Regimen2Failure	FALSE	NEG	NA	FALSE	Completed	POS	POS1	37	NA	2013
1568	53	NA	Hain	Regimen2Failure	FALSE	NEG	NA	FALSE	Died	POS	POS1	38	POS	2011
1569	46	NA	Hain	Regimen2Failure	FALSE	NEG	NA	FALSE	Died	NA	NA	NA	not_available	2011
1570	53	165	GeneXpert	Regimen1Failure	FALSE	NEG	NA	FALSE	Cured	POS	POS<1	59	NA	2013
1571	48	167	GeneXpert	Regimen2Failure	FALSE	POS	NA	FALSE	Failed	POS	POS3	45	POS	2013
1572	34	168	GeneXpert	Regimen2Failure	FALSE	NEG	NA	TRUE	Cured	POS	POS<1	59	POS	2013
1573	42	162	GeneXpert	Relapse	FALSE	NEG	NA	FALSE	Cured	POS	POS1	52	NA	2013
1574	26	150	GeneXpert	Regimen1Failure	FALSE	NEG	NA	FALSE	Cured	POS	POS2	36	POS	2013
1575	55	170	GeneXpert	Relapse	FALSE	NEG	NA	FALSE	Cured	POS	POS1	47	POS	2013
1576	66	155	GeneXpert	Relapse	FALSE	NEG	NA	FALSE	Cured	POS	POS3	40	POS	2013
1577	38	170	GeneXpert	Regimen1Failure	FALSE	POS	NA	NA	Cured	POS	POS3	50	not_available	2013
1578	30	170	Hain	Regimen1Failure	FALSE	NEG	NA	FALSE	Cured	POS	POS<1	57	NA	2013
1579	55	165	GeneXpert	Regimen1Failure	FALSE	NEG	NA	TRUE	Failed	POS	POS3	57	NA	2013
1580	73	165	GeneXpert	Regimen2Failure	FALSE	NEG	NA	TRUE	Died	POS	POS2	47	NA	2013
1581	28	160	GeneXpert	Regimen1Failure	FALSE	NEG	NA	FALSE	Cured	NEG	NEG	54	not_available	2013
1582	22	154	GeneXpert	Regimen1Failure	FALSE	NEG	NA	FALSE	Died	POS	POS2	37	NA	2013
1583	44	155	GeneXpert	New	NA	NEG	NA	TRUE	Completed	POS	POS1	50	NA	2013
1584	35	150	GeneXpert	Regimen2Failure	FALSE	NEG	NA	FALSE	Completed	NEG	NEG	35.5	NA	2013
1585	34	158	GeneXpert	Regimen1Failure	FALSE	POS	NA	NA	Died	POS	POS1	40	NA	2013
1586	48	173	Hain	Regimen2Failure	FALSE	NEG	NA	FALSE	LostFU	POS	POS1	66	NA	2013
1587	22	173	GeneXpert	Regimen2Failure	FALSE	NEG	NA	FALSE	Cured	NEG	NEG	55	not_available	2013
1588	46	160	GeneXpert	Relapse	FALSE	NEG	NA	FALSE	Completed	NEG	NEG	44	POS	2013
1589	36	163	GeneXpert	Regimen1Failure	FALSE	NEG	NA	FALSE	Cured	NEG	NEG	NA	NA	2014
1590	23	175	GeneXpert	Relapse	FALSE	NA	NA	FALSE	Cured	POS	POS1	46	not_available	2015
1592	64	165	GeneXpert	Regimen2Failure	FALSE	NEG	NA	FALSE	Cured	NEG	NEG	44	not_available	2014
1593	51	160	GeneXpert	Regimen1Failure	FALSE	NEG	NA	FALSE	LostFU	POS	POS<1	44	not_available	2014
1594	29	145	GeneXpert	Regimen1Failure	FALSE	NEG	NA	FALSE	Cured	NEG	NEG	40	POS	2014
1595	58	150	GeneXpert	Relapse	FALSE	NEG	NA	TRUE	Died	POS	POS2	50	POS	2014
1596	47	174	GeneXpert	Relapse	FALSE	NEG	NA	FALSE	Died	POS	POS1	45	not_available	2014
1597	18	160	GeneXpert	Regimen1Failure	FALSE	NEG	NA	FALSE	Completed	POS	POS2	43	not_available	2014
1598	41	150	GeneXpert	Regimen1Failure	FALSE	NEG	NA	TRUE	Failed	POS	POS1	55	POS	2014
1599	18	178	DST	Relapse	FALSE	NEG	NA	FALSE	Cured	NEG	NEG	52	not_available	2014
1600	21	170	DST	Regimen1Failure	FALSE	NEG	NA	FALSE	Cured	NEG	NEG	56	POS	2014
1601	28	163	Hain	Regimen1Failure	FALSE	NEG	NA	FALSE	Cured	POS	POS3	49.5	POS	2014
1602	55	152	GeneXpert	Regimen1Failure	FALSE	NEG	NA	FALSE	Cured	POS	POS2	35	not_available	2014
1603	28	167	GeneXpert	Relapse	FALSE	POS	NA	FALSE	Died	POS	POS2	37	not_available	2014
1604	27	158	GeneXpert	Regimen1Failure	FALSE	NEG	NA	FALSE	Cured	NEG	NEG	56	POS	2014
1605	24	156	GeneXpert	Relapse	FALSE	NEG	NA	FALSE	Cured	POS	POS2	43	not_available	2014
1606	68	155	GeneXpert	Relapse	FALSE	NA	NA	FALSE	Completed	POS	POS3	68	not_available	2014
1607	53	165	GeneXpert	Regimen1Failure	FALSE	NEG	NA	FALSE	Cured	POS	POS1	NA	POS	2014
1608	49	170	GeneXpert	Relapse	FALSE	NEG	NA	FALSE	Cured	POS	POS1	73	not_available	2014
1609	38	157	GeneXpert	Regimen1Failure	FALSE	NEG	NA	FALSE	Cured	POS	POS1	54	POS	2014
1610	21	152	GeneXpert	Relapse	FALSE	NEG	NA	FALSE	Cured	NEG	NEG	NA	Contaminated	2014
1611	35	166	GeneXpert	Regimen1Failure	FALSE	NEG	NA	TRUE	Cured	POS	POS1	55	POS	2014
1613	39	161	Hain	New	NA	NEG	NA	FALSE	LostFU	NEG	NEG	75.5	not_available	2014
1614	29	167	GeneXpert	ReTreatment	FALSE	POS	NA	FALSE	Died	POS	POS1	33	POS	2014
1615	67	153	GeneXpert	Regimen2Failure	FALSE	NEG	NA	FALSE	Cured	POS	POS1	50	POS	2015
1616	29	168	GeneXpert	Relapse	FALSE	NEG	NA	FALSE	LostFU	NEG	NEG	57	not_available	2015
1617	49	165	GeneXpert	Relapse	FALSE	NEG	NA	TRUE	Failed	POS	POS2	45	POS	2015
1618	37	153	GeneXpert	Regimen1Failure	FALSE	NEG	NA	FALSE	Cured	POS	POS1	38	not_available	2015
1619	31	150	GeneXpert	Relapse	FALSE	NEG	NA	FALSE	Cured	NEG	NEG	41	not_available	2015
1620	61	170	GeneXpert	Relapse	FALSE	NEG	NA	FALSE	Cured	POS	POS1	55	not_available	2015
1621	18	168	GeneXpert	Relapse	FALSE	NEG	NA	FALSE	Completed	NEG	NEG	40	POS	2015
1622	57	165	GeneXpert	Relapse	FALSE	NEG	NA	FALSE	Cured	NEG	NEG	50	POS	2015
1623	60	150	GeneXpert	Regimen2Failure	FALSE	NEG	NA	NA	Completed	NEG	NEG	41	NEG	2015
1624	35	150	DST	OTHDResistantTB	TRUE	NEG	NA	FALSE	Died	POS	POS1	35	not_available	2015
1625	38	160	Hain	Regimen1Failure	FALSE	NEG	NA	FALSE	Completed	POS	POS1	55	not_available	2015
1626	42	152	Hain	Regimen1Failure	FALSE	NEG	NA	TRUE	Cured	POS	POS1	NA	POS	2015
1627	47	165	DST	Relapse	FALSE	NA	NA	TRUE	Cured	POS	POS1	46	not_available	2015
1628	43	160	GeneXpert	Relapse	FALSE	NEG	NA	FALSE	Cured	POS	POS1	NA	POS	2015
1629	46	150	GeneXpert	Regimen2Failure	FALSE	NEG	NA	FALSE	Completed	POS	POS1	NA	POS	2015
1630	28	179	GeneXpert	Relapse	FALSE	NEG	NA	FALSE	Completed	POS	POS3	52	POS	2015
1631	41	157	GeneXpert	Relapse	FALSE	NEG	NA	FALSE	Cured	POS	POS1	45	POS	2015
1632	22	168	Hain	Regimen2Failure	FALSE	POS	NA	FALSE	Died	NEG	NEG	44	not_available	2015
1633	36	158	GeneXpert	Regimen2Failure	FALSE	POS	POS	FALSE	Completed	POS	POS1	55	POS	2015
1634	36	165	GeneXpert	Relapse	FALSE	NEG	NA	FALSE	Cured	POS	POS1	48	POS	2015
1635	18	158	GeneXpert	Regimen1Failure	FALSE	NEG	NA	FALSE	Failed	POS	POS1	68.5	POS	2015
1636	45	175	GeneXpert	Relapse	FALSE	NEG	NA	TRUE	Completed	NEG	NEG	55	POS	2015
1637	45	163	GeneXpert	Relapse	FALSE	NEG	NA	FALSE	Cured	NEG	NEG	53	POS	2015
1638	46	162	GeneXpert	Relapse	FALSE	NEG	NA	FALSE	Cured	NEG	NEG	53	NEG	2015
1639	26	165	GeneXpert	New	NA	NEG	NA	FALSE	Cured	NEG	NEG	50	POS	2015
1640	26	158	GeneXpert	Regimen1Failure	FALSE	NEG	NA	FALSE	Cured	NEG	NEG	48	POS	2015
1641	52	160	GeneXpert	Regimen1Failure	FALSE	NEG	NA	TRUE	Died	NEG	NEG	45	not_available	2015
1642	35	155	GeneXpert	Regimen1Failure	FALSE	NEG	NA	FALSE	Cured	POS	POS2	35	not_available	2015
1643	54	165	GeneXpert	Regimen2Failure	FALSE	NEG	NA	FALSE	Cured	POS	POS1	60	not_available	2015
1644	46	155	GeneXpert	Relapse	FALSE	NA	NA	FALSE	Cured	POS	POS1	72	not_available	2015
1645	52	163	GeneXpert	Relapse	FALSE	NEG	NA	TRUE	Cured	NEG	NEG	55	POS	2015
1646	44	169	GeneXpert	New	NA	NEG	NA	FALSE	Died	NEG	NEG	39	NEG	2015
1647	34	168	GeneXpert	Relapse	FALSE	NEG	NA	FALSE	Cured	NEG	NEG	63	not_available	2015
1648	30	172	GeneXpert	New	NA	POS	NA	FALSE	Completed	NEG	NEG	71	POS	2015
1649	51	165	GeneXpert	Relapse	FALSE	NEG	NA	TRUE	Cured	POS	POS2	NA	POS	2015
1650	80	165	Hain	Regimen1Failure	FALSE	NEG	NA	TRUE	Died	POS	POS2	NA	POS	2015
1651	64	148	GeneXpert	Regimen1Failure	FALSE	NA	NA	TRUE	Cured	NEG	NEG	47	POS	2015
1652	76	171	GeneXpert	Relapse	FALSE	NEG	NA	TRUE	Died	POS	POS1	60	not_available	2015
1653	43	NA	GeneXpert	New	NA	NEG	NA	TRUE	Cured	POS	POS1	46	NA	2014
1654	55	163	Hain	Relapse	FALSE	NA	NA	TRUE	Cured	POS	POS1	60	NA	2015
1655	21	168	GeneXpert	Regimen1Failure	FALSE	NA	NA	FALSE	Cured	POS	POS1	49	NEG	2013
1656	35	155	GeneXpert	Regimen2Failure	FALSE	NEG	NA	FALSE	Cured	POS	POS3	45	NA	2015
1657	57	165	Hain	Regimen2Failure	FALSE	NEG	NA	NA	Cured	NEG	NEG	43	NEG	2011
1658	35	160	Hain	Regimen2Failure	FALSE	NEG	NA	NA	Cured	POS	POS2	36	POS	2011
1659	37	166	Hain	Regimen1Failure	FALSE	NEG	NA	NA	Cured	POS	POS1	55	POS	2011
1660	47	150	Hain	Regimen2Failure	FALSE	NEG	NA	NA	Cured	POS	POS1	29	POS	2011
1661	23	150	Hain	Regimen2Failure	FALSE	NEG	NA	NA	Failed	POS	POS1	33	POS	2011
1662	27	158	Hain	Regimen1Failure	FALSE	NEG	NA	NA	Cured	POS	POS2	41	POS	2012
1663	41	172	Hain	Regimen2Failure	FALSE	NEG	NA	NA	Cured	POS	POS1	65	POS	2011
1664	29	158	Hain	Regimen2Failure	FALSE	NEG	NA	NA	Cured	POS	POS1	53	POS	2011
1665	40	145	Hain	Regimen2Failure	FALSE	NEG	NA	NA	Cured	POS	POS2	44	POS	2011
1666	56	150	Hain	Regimen2Failure	FALSE	NEG	NA	NA	Cured	POS	POS<1	35	POS	2011
1667	48	160	Hain	Regimen2Failure	FALSE	NEG	NA	TRUE	Cured	POS	POS1	48	NEG	2011
1668	53	160	Hain	Relapse	FALSE	NEG	NA	NA	Cured	POS	POS1	45	POS	2011
1669	28	164	Hain	Regimen1Failure	FALSE	NEG	NA	NA	Cured	POS	POS<1	45	POS	2011
1670	49	165	Hain	Regimen2Failure	FALSE	NEG	NA	NA	Failed	POS	POS<1	40	not_available	2011
1671	29	170	Hain	Regimen2Failure	FALSE	NEG	NA	NA	Cured	POS	POS1	52	POS	2011
1672	22	153	Hain	Regimen2Failure	FALSE	NEG	NA	NA	Cured	POS	POS1	34	POS	2011
1673	33	164	Hain	Relapse	FALSE	NEG	NA	NA	Cured	POS	POS1	48	POS	2011
1674	37	150	Hain	Regimen2Failure	FALSE	POS	NA	NA	Failed	POS	POS3	42	POS	2011
1675	38	160	Hain	Regimen1Failure	FALSE	NEG	NA	NA	Cured	POS	POS2	49	POS	2011
1676	31	160	Hain	Regimen1Failure	FALSE	NEG	NA	NA	Cured	POS	POS<1	46	POS	2011
1677	55	155	Hain	Regimen1Failure	FALSE	NEG	NA	TRUE	Cured	POS	POS1	44	POS	2011
1678	36	170	DST	Regimen2Failure	FALSE	NEG	NA	NA	Cured	POS	POS3	63	POS	2011
1679	59	165	Hain	Regimen1Failure	FALSE	NEG	NA	TRUE	Cured	POS	POS<1	41	NEG	2011
1680	52	160	Hain	Regimen2Failure	FALSE	NEG	NA	NA	Cured	POS	POS1	45	POS	2011
1681	39	160	Hain	Regimen1Failure	FALSE	NEG	NA	NA	LostFU	POS	POS2	43	POS	2012
1682	37	176	Hain	Regimen1Failure	FALSE	NEG	NA	NA	Cured	POS	POS1	60	POS	2012
1683	41	165	Hain	Relapse	FALSE	NEG	NA	NA	Cured	POS	POS1	56	POS	2012
1684	47	160	Hain	Regimen2Failure	FALSE	NEG	NA	NA	Cured	POS	POS3	45	POS	2012
1686	58	152	Hain	Regimen1Failure	FALSE	NEG	NA	NA	Died	NEG	NEG	53	POS	2012
1687	28	168	Hain	Relapse	FALSE	NEG	NA	NA	Cured	POS	POS1	54	NEG	2011
1688	28	165	Hain	Regimen1Failure	FALSE	NEG	NA	NA	Cured	POS	POS1	48	POS	2012
1689	22	179	DST	Regimen2Failure	FALSE	NEG	NA	NA	Cured	POS	POS<1	72	POS	2012
1690	64	161	GeneXpert	Regimen1Failure	FALSE	NEG	NA	NA	Completed	POS	POS1	51	POS	2012
1691	47	174	GeneXpert	Regimen2Failure	FALSE	NEG	NA	TRUE	Cured	POS	POS1	NA	POS	2012
1692	56	160	GeneXpert	Regimen2Failure	FALSE	NEG	NA	NA	LostFU	POS	POS1	38	POS	2012
1693	74	160	GeneXpert	Regimen2Failure	FALSE	NEG	NA	NA	Cured	POS	POS2	49	POS	2012
1694	34	155	GeneXpert	Regimen1Failure	FALSE	NEG	NA	NA	Died	POS	POS3	NA	POS	2012
1696	74	155	DST	Regimen2Failure	FALSE	POS	NA	FALSE	Died	POS	POS1	NA	POS	2012
1697	54	158	GeneXpert	Regimen2Failure	FALSE	NEG	NA	NA	Cured	POS	POS1	60	POS	2012
1699	23	149	GeneXpert	Regimen1Failure	FALSE	NA	NA	NA	Cured	POS	POS1	48	not_available	2013
1700	35	167	GeneXpert	Relapse	FALSE	NEG	NA	NA	LostFU	POS	POS1	42	NA	2013
1701	42	156	DST	Regimen2Failure	FALSE	NEG	NA	TRUE	Cured	POS	POS1	NA	POS	2013
1702	29	154	GeneXpert	ReTreatment	FALSE	NEG	NA	NA	Completed	POS	POS<1	NA	POS	2013
1703	36	160	GeneXpert	Relapse	FALSE	NEG	NA	NA	Completed	POS	POS3	NA	NA	2013
1704	43	152	GeneXpert	Relapse	FALSE	NEG	NA	NA	Completed	POS	POS1	NA	POS	2013
1705	33	160	Hain	Regimen2Failure	FALSE	NEG	NA	NA	LostFU	NEG	NEG	50	POS	2011
1706	25	163	GeneXpert	Relapse	FALSE	NEG	NA	FALSE	Completed	POS	POS1	NA	NA	2013
1707	52	145	Hain	Regimen2Failure	FALSE	NEG	NA	NA	LostFU	POS	POS2	45	POS	2011
1708	25	NA	Hain	Relapse	FALSE	NEG	NA	FALSE	LostFU	POS	POS3	NA	POS	2011
1709	30	NA	Hain	Regimen2Failure	FALSE	POS	NA	FALSE	Died	POS	POS1	NA	NEG	2011
1710	42	160	GeneXpert	Regimen2Failure	FALSE	NEG	NA	NA	LostFU	POS	POS<1	NA	POS	2013
1711	51	167	DST	OTHDResistantTB	TRUE	NEG	NA	NA	Cured	POS	POS<1	NA	POS	2013
1712	44	170	GeneXpert	Regimen1Failure	FALSE	NEG	NA	NA	LostFU	POS	POS2	61	POS	2013
1713	34	160	Hain	Regimen1Failure	FALSE	POS	POS	NA	Cured	NEG	NEG	44	NEG	2013
1714	54	160	Hain	Relapse	FALSE	NEG	NA	NA	Cured	POS	POS<1	45	NA	2013
1715	49	155	GeneXpert	Regimen2Failure	FALSE	NEG	NA	NA	Completed	NEG	NEG	NA	POS	2013
1716	40	155	GeneXpert	Regimen1Failure	FALSE	NEG	NA	FALSE	Cured	POS	POS<1	37	NA	2013
1717	65	158	GeneXpert	Regimen1Failure	FALSE	NEG	NA	NA	Cured	NEG	NEG	59	NA	2013
1718	53	156	GeneXpert	Relapse	FALSE	NEG	NA	NA	Cured	POS	POS<1	NA	POS	2013
1719	46	173	GeneXpert	Regimen1Failure	FALSE	NEG	NA	NA	Cured	POS	POS<1	61	POS	2013
1720	49	167	GeneXpert	Regimen2Failure	FALSE	NEG	NA	TRUE	LostFU	NEG	NEG	52	NA	2013
1721	32	168	GeneXpert	Regimen2Failure	TRUE	NEG	NA	NA	Cured	POS	POS3	49	POS	2013
1722	40	155	GeneXpert	Relapse	FALSE	NEG	NA	TRUE	Cured	POS	POS1	NA	not_available	2013
1723	28	166	GeneXpert	Regimen1Failure	FALSE	NEG	NA	NA	Cured	POS	POS<1	NA	POS	2013
1724	43	166	GeneXpert	Regimen2Failure	FALSE	NEG	NA	NA	Cured	POS	POS1	79	NA	2013
1725	33	162	Hain	Relapse	FALSE	POS	NA	NA	Cured	POS	POS1	NA	POS	2015
1726	41	168	GeneXpert	Relapse	FALSE	NEG	NA	NA	Cured	NEG	NEG	NA	NA	2013
1727	36	170	GeneXpert	Relapse	FALSE	NEG	NA	FALSE	Died	POS	POS1	46	not_available	2013
1728	73	163	Hain	Regimen2Failure	FALSE	NA	NA	TRUE	LostFU	POS	POS1	NA	NA	2013
1729	65	161	GeneXpert	New	FALSE	NEG	NA	NA	Cured	POS	POS1	NA	NA	2013
1730	52	162	GeneXpert	Relapse	FALSE	NA	NA	NA	Cured	POS	POS1	NA	not_available	2014
1731	21	170	GeneXpert	Regimen1Failure	FALSE	NEG	NA	FALSE	Failed	NEG	NEG	45	NA	2014
1732	49	158	DST	Regimen1Failure	FALSE	NEG	NA	NA	LostFU	POS	POS3	NA	not_available	2014
1734	34	162	Hain	OTHDResistantTB	TRUE	NEG	NA	FALSE	LostFU	POS	POS3	35	NA	2014
1735	31	165	GeneXpert	Regimen1Failure	FALSE	NEG	NA	NA	Cured	POS	POS<1	47	not_available	2014
1736	52	169	GeneXpert	Relapse	NA	NEG	NA	FALSE	Cured	POS	POS1	50	NA	2014
1737	43	167	GeneXpert	Regimen1Failure	FALSE	NEG	NA	NA	Cured	NA	NDUNK	52	POS	2014
1738	43	157	GeneXpert	New	FALSE	NEG	NA	TRUE	Died	POS	POS1	NA	POS	2014
1739	55	143	GeneXpert	Regimen2Failure	FALSE	NEG	NA	NA	Cured	POS	POS2	30	POS	2015
1740	36	165	GeneXpert	ReTreatment	FALSE	POS	NA	NA	LostFU	NEG	NEG	50	NA	2014
1741	38	155	GeneXpert	Regimen2Failure	FALSE	NA	NA	NA	Completed	POS	POS1	53	POS	2014
1742	40	143	GeneXpert	Regimen1Failure	FALSE	NEG	NA	NA	LostFU	POS	POS1	NA	POS	2014
1743	25	160	GeneXpert	Relapse	FALSE	NEG	NA	NA	Completed	POS	POS1	NA	POS	2014
1744	42	161	GeneXpert	Relapse	FALSE	NEG	NA	FALSE	Cured	POS	POS1	40	POS	2014
1745	34	156	GeneXpert	Regimen1Failure	FALSE	NEG	NA	NA	Cured	POS	POS3	53	POS	2014
1746	56	164	Hain	Regimen2Failure	TRUE	NEG	NA	TRUE	Cured	POS	POS1	NA	POS	2014
1747	56	154	GeneXpert	Relapse	FALSE	NEG	NA	TRUE	Cured	POS	POS<1	47	POS	2014
1748	43	163	GeneXpert	Relapse	FALSE	NEG	NA	NA	Completed	POS	POSnot_available	51	not_available	2015
1749	31	163	GeneXpert	Relapse	FALSE	NEG	NA	NA	Cured	POS	POS1	42	POS	2014
1750	59	170	Hain	Relapse	FALSE	POS	NA	NA	Died	POS	POS3	41	POS	2014
1751	17	150	GeneXpert	New	NA	NEG	NA	NA	Cured	POS	POS2	30	POS	2014
1752	57	170	GeneXpert	New	NA	NA	NA	TRUE	Cured	POS	POS1	62	POS	2014
1753	59	167	GeneXpert	Relapse	FALSE	NEG	NA	NA	Cured	POS	POS3	47	not_available	2014
1754	37	167	GeneXpert	Regimen2Failure	FALSE	NEG	NA	NA	Cured	POS	POS2	39	POS	2014
1755	30	165	GeneXpert	Relapse	FALSE	NEG	NA	NA	LostFU	POS	POS1	46	POS	2014
1756	60	152	GeneXpert	Regimen2Failure	FALSE	NEG	NA	TRUE	Cured	POS	POS<1	30	POS	2014
1757	53	155	GeneXpert	Relapse	FALSE	NEG	NA	NA	Cured	POS	POS1	39	POS	2014
1758	17	165	DST	Regimen1Failure	FALSE	NEG	NA	NA	Completed	NEG	NEG	51	not_available	2014
1759	32	162	DST	Regimen1Failure	FALSE	NEG	NA	NA	Cured	NEG	NEG	54	POS	2014
1760	30	160	GeneXpert	Regimen2Failure	FALSE	NEG	NA	NA	Cured	POS	POS2	NA	POS	2014
1761	42	153	Hain	Regimen1Failure	FALSE	NA	NA	NA	Cured	POS	POS2	45	POS	2014
1762	62	157	DST	New	NA	NEG	NA	TRUE	Cured	NEG	NEG	59	not_available	2014
1763	61	155	Hain	Regimen1Failure	FALSE	NEG	NA	TRUE	Cured	POS	POS2	59	POS	2014
1764	55	164	Hain	Relapse	FALSE	NEG	NA	NA	Cured	POS	POS1	74	POS	2015
1765	26	155	DST	Regimen1Failure	FALSE	NEG	NA	NA	Cured	POS	POS1	48	not_available	2015
1766	25	155	Hain	Regimen2Failure	FALSE	POS	NA	NA	LostFU	POS	POS1	37	not_available	2015
1767	32	170	DST	Regimen2Failure	FALSE	NEG	NA	NA	Cured	POS	POS1	50	not_available	2015
1768	40	155	Hain	Relapse	FALSE	NEG	NA	NA	Completed	POS	POS1	50	not_available	2015
1769	52	175	Hain	Regimen1Failure	FALSE	NEG	NA	NA	Completed	POS	POS2	59	POS	2015
1770	49	163	GeneXpert	Relapse	FALSE	NEG	NA	NA	Cured	POS	POS1	55	POS	2015
1771	32	161	DST	Relapse	FALSE	NEG	NA	NA	Cured	NEG	NEG	43	Contaminated	2015
1772	29	161	DST	Relapse	FALSE	NEG	NA	NA	Cured	POS	POS1	38	POS	2015
1773	22	172	GeneXpert	Regimen1Failure	FALSE	NEG	NA	NA	LostFU	POS	POS1	59	POS	2015
1774	45	160	GeneXpert	Relapse	FALSE	NEG	NA	NA	Completed	POS	POS1	44	POS	2015
1775	35	170	Hain	Relapse	FALSE	POS	POS	NA	LostFU	POS	POS1	41	POS	2015
1776	49	163	GeneXpert	Relapse	FALSE	NEG	NA	NA	Cured	POS	POS1	47	POS	2015
1777	52	156	GeneXpert	Regimen1Failure	FALSE	NEG	NA	NA	Cured	POS	POSnot_available	59	POS	2015
1778	52	160	GeneXpert	Relapse	FALSE	NEG	NA	NA	Cured	POS	POS1	56	not_available	2015
1779	50	145	GeneXpert	Regimen1Failure	FALSE	NEG	NA	NA	Died	POS	POS1	NA	POS	2015
1780	33	160	GeneXpert	Regimen2Failure	FALSE	NEG	NA	NA	LostFU	POS	POS3	46	POS	2015
1781	36	166	Hain	Relapse	FALSE	POS	NA	FALSE	Died	POS	POS1	46	not_available	2015
1782	37	157	GeneXpert	Relapse	FALSE	NEG	NA	NA	Cured	POS	POS1	NA	POS	2015
1783	30	162	GeneXpert	Relapse	FALSE	NEG	NA	NA	Cured	POS	POS3	NA	POS	2015
1784	21	150	GeneXpert	New	NA	NEG	NA	NA	Cured	NEG	NEG	NA	POS	2015
1785	31	167	GeneXpert	New	NA	POS	NA	NA	Cured	POS	POS1	NA	POS	2015
1786	23	162	GeneXpert	New	NA	POS	NA	NA	Cured	POS	POS1	NA	POS	2015
1787	47	163	DST	Regimen2Failure	FALSE	NEG	NA	NA	Completed	NA	NA	NA	NA	2015
1788	34	170	GeneXpert	ReTreatment	FALSE	NEG	NA	NA	LostFU	POS	POS1	44	POS	2015
1789	22	170	DST	Relapse	FALSE	NEG	NA	NA	Cured	NEG	NEG	58	NEG	2015
1790	29	165	GeneXpert	Relapse	FALSE	NEG	NA	NA	Cured	NEG	NEG	50	NEG	2015
1791	34	155	GeneXpert	Relapse	FALSE	POS	POS	NA	Completed	POS	POS1	NA	POS	2015
1792	54	165	GeneXpert	Relapse	FALSE	NEG	NA	NA	Cured	POS	POS2	44	POS	2015
1793	31	150	GeneXpert	Relapse	FALSE	NEG	NA	NA	Completed	POS	POS1	46	POS	2014
1794	47	160	GeneXpert	New	NA	NEG	NA	TRUE	LostFU	POS	POS3	64	POS	2015
1795	32	181	GeneXpert	Regimen1Failure	FALSE	POS	NA	NA	Cured	NEG	NEG	62	POS	2013
1796	34	147	GeneXpert	New	NA	POS	POS	NA	LostFU	POS	POS1	40	NA	2013
1797	39	165	GeneXpert	Regimen1Failure	FALSE	NEG	NA	TRUE	Completed	POS	POS3	NA	NA	2013
1798	34	160	GeneXpert	Regimen2Failure	FALSE	NEG	NA	NA	LostFU	POS	POS3	46	POS	2014
1799	50	165	GeneXpert	Relapse	FALSE	NEG	NA	NA	LostFU	POS	POS1	52	NA	2013
1800	80	150	GeneXpert	Relapse	FALSE	NEG	NA	NA	Died	POS	POS3	35	NA	2013
1801	31	157	GeneXpert	Relapse	FALSE	POS	POS	NA	Died	POS	POS1	37	NA	2013
1802	27	165	GeneXpert	Relapse	FALSE	POS	POS	NA	LostFU	NEG	NEG	50	NA	2013
1803	53	162	GeneXpert	Regimen1Failure	FALSE	NEG	NA	NA	Completed	POS	POS3	42	POS	2013
1804	56	156	GeneXpert	Regimen2Failure	FALSE	NEG	NA	NA	Died	POS	POS1	37	POS	2014
1805	55	165	GeneXpert	Regimen1Failure	FALSE	NEG	NA	NA	Completed	POS	POS1	48	POS	2014
1806	40	167	GeneXpert	Regimen1Failure	FALSE	NEG	NA	FALSE	Completed	NEG	NEG	59	NEG	2014
1807	51	157	Hain	Regimen2Failure	FALSE	NEG	NA	NA	Died	POS	POS3	38	not_available	2014
1808	43	162	Hain	Regimen2Failure	FALSE	NEG	NA	FALSE	Cured	NEG	NEG	43	NEG	2011
1809	55	155	Hain	Regimen2Failure	FALSE	NEG	NA	FALSE	Cured	NA	NA	NA	not_available	2011
1810	30	169	Hain	Regimen2Failure	FALSE	POS	NA	FALSE	LostFU	NEG	NEG	43	NEG	2011
1811	52	175	Hain	Regimen2Failure	NA	NEG	NA	FALSE	Cured	POS	POS1	70	POS	2011
1812	56	150	DST	Regimen2Failure	FALSE	NEG	NA	FALSE	Cured	NA	NA	NA	not_available	2011
1813	45	160	NA	Regimen2Failure	FALSE	NEG	NA	FALSE	Cured	NA	NA	NA	not_available	2011
1814	51	NA	Hain	Regimen2Failure	NA	NEG	NA	FALSE	Cured	NEG	NEG	57	POS	2011
1815	28	173	Hain	Regimen2Failure	FALSE	NEG	NA	FALSE	Cured	POS	POS1	49	POS	2011
1816	25	150	Hain	Regimen2Failure	FALSE	NEG	NA	FALSE	Cured	POS	POS2	50	POS	2011
1817	52	155	Hain	Regimen2Failure	FALSE	NEG	NA	FALSE	Died	POS	POS2	52	not_available	2011
1818	36	135	Hain	Regimen2Failure	FALSE	NEG	NA	FALSE	Cured	POS	POS1	37	not_available	2011
1819	64	165	Hain	Regimen2Failure	FALSE	NEG	NA	FALSE	Cured	POS	POS1	53	POS	2011
1820	37	167	Hain	Regimen1Failure	FALSE	NEG	NA	FALSE	Cured	POS	POS1	46	POS	2011
1821	19	163	Hain	Regimen2Failure	FALSE	NEG	NA	FALSE	Cured	POS	POS1	58	not_available	2011
1822	36	168	Hain	Regimen2Failure	FALSE	NEG	NA	FALSE	Cured	POS	POS1	54	POS	2011
1823	25	168	Hain	Regimen1Failure	FALSE	NEG	NA	FALSE	Cured	POS	POS2	49	NEG	2011
1824	36	167	Hain	Regimen2Failure	FALSE	NEG	NA	FALSE	Completed	POS	POS1	49	POS	2011
1825	68	156	Hain	Regimen2Failure	FALSE	NEG	NA	FALSE	Cured	NA	NA	NA	POS	2011
1826	27	168	Hain	Regimen1Failure	FALSE	NEG	NA	FALSE	Cured	POS	POSnot_available	48	not_available	2011
1827	70	170	DST	Regimen2Failure	FALSE	NEG	NA	FALSE	Cured	POS	POS1	50	POS	2011
1828	23	158	Hain	Regimen1Failure	FALSE	NEG	NA	FALSE	Cured	POS	POS3	45	POS	2011
1829	21	168	Hain	Regimen2Failure	FALSE	NEG	NA	FALSE	Cured	POS	POS1	58	not_available	2011
1831	30	168	Hain	Regimen2Failure	FALSE	NEG	NA	FALSE	Cured	POS	POS1	61	POS	2012
1832	35	168	DST	Regimen1Failure	FALSE	NEG	NA	FALSE	Cured	POS	POS1	61	POS	2012
1833	32	152	DST	Regimen2Failure	FALSE	NEG	NA	FALSE	Cured	POS	POS2	35	POS	2012
1834	38	166	Hain	Relapse	FALSE	POS	NA	FALSE	Cured	POS	POS1	NA	NEG	2012
1835	43	162	Hain	Regimen2Failure	FALSE	NEG	NA	FALSE	Died	POS	POSnot_available	55	POS	2012
1836	46	168	DST	Regimen2Failure	FALSE	NEG	NA	FALSE	Completed	POS	POS1	68	POS	2012
1838	45	160	Hain	Relapse	FALSE	NEG	NA	FALSE	LostFU	POS	POS2	NA	not_available	2011
1839	47	170	Hain	Regimen2Failure	FALSE	NEG	NA	FALSE	Died	POS	POS3	44	not_available	2012
1840	46	160	DST	Regimen2Failure	FALSE	NEG	NA	FALSE	Cured	POS	POS3	35	not_available	2012
1842	43	169	GeneXpert	Regimen2Failure	FALSE	NA	NA	FALSE	LostFU	POS	POS1	NA	POS	2012
1843	34	170	GeneXpert	Regimen2Failure	FALSE	NEG	NA	FALSE	Cured	POS	POSnot_available	43	POS	2012
1844	27	173	DST	Regimen2Failure	FALSE	NA	NA	FALSE	Completed	POS	POS1	NA	NA	2012
1845	20	168	Hain	Regimen2Failure	FALSE	NEG	NA	FALSE	LostFU	POS	POS1	50	POS	2011
1846	29	162	Hain	Regimen2Failure	FALSE	POS	NA	FALSE	LostFU	NEG	NEG	NA	POS	2012
1847	21	162	Hain	Regimen2Failure	FALSE	NEG	NA	FALSE	LostFU	POS	POS1	39	POS	2011
1848	20	170	DST	Regimen1Failure	FALSE	NEG	NA	FALSE	Completed	POS	POS1	NA	POS	2012
1849	30	152	DST	Regimen2Failure	FALSE	NEG	NA	FALSE	Cured	POS	POS2	42	POS	2012
1850	60	172	DST	Regimen1Failure	FALSE	NEG	NA	FALSE	Died	POS	POS2	46	POS	2012
1851	59	150	DST	Regimen2Failure	FALSE	POS	NA	FALSE	Completed	POS	POS3	35	POS	2012
1852	58	165	Hain	Regimen2Failure	FALSE	NEG	NA	FALSE	Died	POS	POSnot_available	48	not_available	2012
1853	57	170	DST	Regimen2Failure	FALSE	NEG	NA	TRUE	Completed	POS	POSnot_available	75	POS	2012
1854	24	168	GeneXpert	Regimen2Failure	FALSE	NEG	NA	FALSE	Completed	POS	POS1	63	POS	2012
1855	51	168	GeneXpert	Regimen2Failure	FALSE	NEG	NA	FALSE	Cured	POS	POS2	58	POS	2012
1856	29	172	GeneXpert	Relapse	FALSE	POS	NA	FALSE	Completed	NEG	NEG	NA	NA	2013
1857	66	155	Hain	Regimen2Failure	NA	NEG	NA	FALSE	Died	POS	POS1	35	POS	2011
1858	50	160	Hain	Regimen2Failure	FALSE	NEG	NA	FALSE	Cured	POS	POS1	51	POS	2011
1859	28	156	DST	New	NA	NEG	NA	FALSE	Completed	POS	POS<1	NA	NA	2013
1860	58	165	GeneXpert	Regimen2Failure	FALSE	NEG	NA	FALSE	Cured	NA	NA	NA	not_available	2013
1861	52	168	GeneXpert	Regimen2Failure	FALSE	NEG	NA	TRUE	Cured	POS	POS<1	NA	POS	2013
1862	31	165	GeneXpert	Relapse	FALSE	POS	NA	FALSE	Completed	POS	POSnot_available	44	not_available	2013
1863	36	162	GeneXpert	Relapse	FALSE	POS	POS	FALSE	Failed	POS	POS1	NA	POS	2013
1864	25	154	Hain	Relapse	FALSE	NEG	NA	FALSE	Cured	POS	POSnot_available	53	POS	2013
1865	77	175	Hain	New	NA	NEG	NA	NA	Died	NEG	NEG	44	NA	2014
1866	58	154	GeneXpert	Relapse	NA	NEG	NA	FALSE	LostFU	POS	POS1	39	not_available	2014
1867	43	162	GeneXpert	Regimen1Failure	FALSE	NEG	NA	TRUE	Cured	POS	POS2	45	not_available	2015
1868	48	165	DST	Regimen2Failure	FALSE	POS	POS	FALSE	LostFU	NEG	NEG	NA	POS	2015
1869	44	166	GeneXpert	Regimen1Failure	FALSE	NEG	NA	FALSE	LostFU	POS	POS2	NA	POS	2015
1870	30	172	Hain	Regimen1Failure	FALSE	NA	NA	FALSE	Died	POS	POS1	NA	not_available	2015
1871	26	172	GeneXpert	Relapse	FALSE	NEG	NA	NA	Cured	NEG	NEG	NA	NA	2014
1872	37	169	GeneXpert	Regimen2Failure	FALSE	POS	POS	FALSE	Completed	NEG	NEG	NA	NA	2015
1873	52	159	GeneXpert	Regimen1Failure	FALSE	NEG	NA	FALSE	Completed	POS	POS1	52	NA	2015
1874	20	166	GeneXpert	Regimen1Failure	FALSE	NEG	NA	FALSE	Completed	NEG	NEG	NA	POS	2015
1875	72	162	Hain	Regimen2Failure	FALSE	NEG	NA	FALSE	Completed	POS	POS2	NA	Contaminated	2012
1876	43	156	GeneXpert	Relapse	FALSE	NEG	NA	FALSE	Cured	NEG	NEG	NA	NA	2014
1877	47	158	Hain	Regimen2Failure	FALSE	NEG	NA	NA	Completed	POS	POS1	NA	NA	2013
1878	57	165	GeneXpert	Regimen1Failure	FALSE	NEG	NA	NA	Cured	NEG	NEG	NA	POS	2014
1879	20	162	GeneXpert	Relapse	FALSE	NEG	NA	NA	Cured	NEG	NEG	NA	NA	2014
1880	27	172	GeneXpert	Relapse	FALSE	NEG	NA	NA	Completed	NEG	NEG	NA	NA	2015
1881	33	145	Hain	Relapse	FALSE	NEG	NA	TRUE	Cured	POS	POS1	NA	POS	2015
1882	60	162	GeneXpert	Relapse	FALSE	NEG	NA	NA	Cured	POS	POS2	NA	POS	2015
1883	56	164	GeneXpert	Relapse	FALSE	NEG	NA	NA	Completed	NEG	NEG	NA	POS	2014
1884	48	165	GeneXpert	Relapse	FALSE	NEG	NA	NA	Cured	POS	POS3	NA	POS	2015
1885	39	171	GeneXpert	New	NA	POS	NA	NA	Died	NEG	NEG	NA	POS	2015
1886	30	163	GeneXpert	Relapse	FALSE	NEG	NA	NA	Completed	POS	POS2	42	POS	2015
1887	50	155	DST	Regimen2Failure	FALSE	NEG	NA	TRUE	Completed	POS	POS1	NA	not_available	2014
1888	52	160	GeneXpert	New	NA	NEG	NA	NA	Completed	POS	POS3	NA	POS	2015
1889	51	172	GeneXpert	Relapse	FALSE	NEG	NA	TRUE	Completed	POS	POS3	77	POS	2014
1890	45	170	GeneXpert	Relapse	FALSE	NEG	NA	TRUE	Completed	POS	POS1	NA	Contaminated	2015
1891	51	160	GeneXpert	New	NA	NEG	NA	NA	Cured	POS	POS3	49	POS	2015
1892	25	170	GeneXpert	Regimen1Failure	FALSE	NEG	NA	NA	Completed	NEG	NEG	52	not_available	2015
1893	63	160	DST	Regimen2Failure	FALSE	NEG	NA	TRUE	Cured	POS	POS2	63	POS	2015
1894	60	158	GeneXpert	Relapse	FALSE	NEG	NA	TRUE	Cured	NEG	NEG	NA	POS	2014
1895	77	156	GeneXpert	Relapse	FALSE	NEG	NA	NA	Died	NEG	NEG	48	POS	2014
1896	24	157	Hain	Regimen1Failure	FALSE	NEG	NA	NA	Cured	POS	POS1	NA	NA	2014
1897	37	172	GeneXpert	Relapse	FALSE	POS	POS	NA	Failed	POS	POS1	NA	POS	2014
1898	26	150	GeneXpert	New	FALSE	NEG	NA	NA	LostFU	POS	POS3	NA	POS	2015
1899	48	171	GeneXpert	Relapse	FALSE	NA	NA	TRUE	Completed	POS	POS2	NA	NA	2015
1900	56	170	GeneXpert	Relapse	FALSE	NEG	NA	TRUE	Cured	POS	POS1	64	NA	2015
1901	38	169	Hain	Regimen2Failure	FALSE	NEG	NA	NA	LostFU	POS	POS2	55	POS	2012
1902	37	167	GeneXpert	Regimen2Failure	FALSE	NEG	NA	NA	Completed	POS	POS1	50	POS	2012
1903	29	163	Hain	Regimen2Failure	FALSE	NEG	NA	NA	Completed	POS	POS1	55	POS	2012
1905	29	165	Hain	Regimen1Failure	FALSE	NEG	NA	NA	Died	POS	POS1	48	POS	2012
1906	39	168	DST	Regimen2Failure	FALSE	NEG	NA	NA	LostFU	POS	POS1	46	POS	2012
1907	44	150	DST	Regimen2Failure	FALSE	NEG	NA	NA	Died	POS	POS1	35	POS	2012
1908	24	169	DST	Regimen1Failure	FALSE	NEG	NA	NA	Completed	POS	POS1	47	NEG	2012
1909	52	170	Hain	Regimen2Failure	FALSE	NEG	NA	NA	Cured	POS	POS2	37	POS	2012
1911	28	161	GeneXpert	Regimen1Failure	FALSE	NEG	NA	NA	Cured	POS	POS<1	56	POS	2012
1912	65	160	Hain	Regimen2Failure	FALSE	NEG	NA	NA	Cured	POS	POS3	35	not_available	2012
1913	63	167	Hain	Regimen2Failure	FALSE	NEG	NA	NA	Cured	POS	POS1	43	POS	2012
1914	32	163	Hain	Regimen1Failure	FALSE	NEG	NA	TRUE	Cured	POS	POS2	66	POS	2012
1915	47	165	Hain	Regimen2Failure	FALSE	NA	NA	NA	LostFU	POS	POS3	45	not_available	2012
1916	53	165	Hain	Regimen2Failure	FALSE	NEG	NA	NA	Cured	POS	POS1	NA	POS	2012
1917	40	157	Hain	Regimen2Failure	FALSE	NEG	NA	NA	Cured	POS	POS1	47	POS	2012
1918	22	163	DST	Regimen2Failure	FALSE	NEG	NA	NA	LostFU	POS	POS2	39	POS	2013
1919	47	150	GeneXpert	Regimen2Failure	FALSE	NEG	NA	TRUE	Cured	POS	POS<1	45	NA	2013
1920	72	164	GeneXpert	Regimen1Failure	FALSE	NEG	NA	NA	Cured	POS	POS1	45	POS	2013
1921	26	154	GeneXpert	Regimen1Failure	FALSE	NEG	NA	NA	Cured	POS	POS1	41	NA	2013
1922	23	166	GeneXpert	ReTreatment	FALSE	NEG	NA	NA	LostFU	NEG	NEG	46	NA	2013
1923	61	160	GeneXpert	Regimen2Failure	FALSE	NEG	NA	NA	Completed	POS	POS1	35	POS	2013
1924	59	156	Hain	Regimen2Failure	FALSE	NEG	NA	NA	Died	POS	POS2	40	NA	2013
1925	63	156	GeneXpert	Regimen2Failure	FALSE	NEG	NA	TRUE	Cured	POS	POS1	50	POS	2013
1926	16	172	GeneXpert	Regimen2Failure	FALSE	NEG	NA	NA	Failed	POS	POS2	40	NA	2013
1927	20	155	GeneXpert	Regimen2Failure	FALSE	NEG	NA	NA	Cured	POS	POS3	NA	NA	2013
1928	62	174	GeneXpert	Regimen2Failure	FALSE	NEG	NA	NA	Cured	POS	POS1	NA	POS	2013
1929	49	161	DST	Regimen2Failure	FALSE	NEG	NA	NA	Completed	POS	POS3	NA	NA	2013
1930	65	163	GeneXpert	Relapse	FALSE	NEG	NA	NA	Completed	POS	POS1	40	POS	2013
1931	58	165	Hain	Regimen2Failure	FALSE	NEG	NA	NA	Cured	NEG	NEG	40	NEG	2011
1933	44	170	Hain	Regimen2Failure	FALSE	NEG	NA	NA	Cured	NEG	NEG	74	POS	2011
1934	41	162	Hain	Regimen2Failure	FALSE	NEG	NA	TRUE	Cured	POS	POS1	45	POS	2011
1935	45	155	Hain	Regimen2Failure	FALSE	NEG	NA	NA	Completed	POS	POS<1	37	POS	2011
1936	42	158	Hain	Regimen2Failure	FALSE	NEG	NA	NA	Completed	POS	POS3	39	POS	2011
1937	16	156	DST	Regimen1Failure	FALSE	NEG	NA	NA	Completed	POS	POS1	41	NEG	2011
1938	59	163	Hain	Regimen2Failure	FALSE	NEG	NA	TRUE	LostFU	POS	POS1	47	NA	2011
1939	50	165	Hain	Regimen2Failure	FALSE	NEG	NA	NA	Cured	POS	POS1	52	not_available	2011
1940	42	174	Hain	Regimen2Failure	FALSE	NEG	NA	NA	LostFU	POS	POS2	55	POS	2011
1941	54	160	Hain	Regimen2Failure	FALSE	NEG	NA	NA	Cured	NEG	NEG	54	not_available	2011
1942	75	165	DST	Regimen2Failure	FALSE	NEG	NA	NA	Completed	POS	POS2	53	POS	2011
1943	28	159	Hain	Regimen2Failure	FALSE	NEG	NA	NA	Died	POS	POS<1	52	NEG	2011
1944	22	167	Hain	Regimen2Failure	FALSE	NEG	NA	NA	Failed	POS	POS2	45	not_available	2011
1945	29	162	Hain	Regimen1Failure	FALSE	NEG	NA	NA	Cured	NA	NA	NA	POS	2011
1946	49	165	Hain	Regimen2Failure	FALSE	NEG	NA	NA	Cured	POS	POS3	40	not_available	2011
1947	30	160	Hain	Regimen1Failure	FALSE	POS	NA	NA	Cured	POS	POS2	52	NEG	2011
1948	57	162	Hain	Regimen2Failure	FALSE	NEG	NA	NA	Completed	POS	POS2	55	POS	2011
1949	48	150	Hain	Regimen2Failure	FALSE	NEG	NA	TRUE	Died	POS	POS1	41.5	NA	2013
1950	44	167	GeneXpert	Relapse	FALSE	NEG	NA	TRUE	Cured	POS	POS2	62	POS	2013
1951	29	165	Hain	New	NA	NEG	NA	NA	Completed	POS	POS2	NA	POS	2013
1952	59	152	GeneXpert	Relapse	FALSE	NEG	NA	NA	Completed	POS	POS1	30	POS	2013
1953	47	166	Hain	Regimen1Failure	FALSE	NEG	NA	NA	Cured	POS	POS1	47	POS	2013
1954	49	167	DST	Relapse	FALSE	NEG	NA	NA	Cured	NEG	NEG	60	POS	2013
1955	19	173	Hain	Regimen1Failure	FALSE	NEG	NA	NA	Completed	POS	POS2	54	POS	2013
1956	30	157	GeneXpert	Regimen1Failure	NA	NEG	NA	NA	Cured	POS	POS1	36	POS	2013
1958	61	160	GeneXpert	Regimen2Failure	FALSE	NEG	NA	NA	LostFU	POS	POS3	48	NEG	2013
1959	48	168	Hain	Relapse	FALSE	POS	NA	TRUE	Died	POS	POS2	57	POS	2013
1960	27	170	DST	Relapse	FALSE	NEG	NA	NA	Cured	NEG	NEG	62	POS	2014
1961	40	168	GeneXpert	Regimen1Failure	FALSE	NEG	NA	TRUE	Cured	POS	POS1	58	not_available	2014
1962	47	171	GeneXpert	Relapse	FALSE	NEG	NA	NA	Cured	POS	POS1	63	POS	2014
1963	58	162	GeneXpert	Relapse	FALSE	NEG	NA	TRUE	Died	POS	POS1	46	POS	2014
1964	52	160	DST	Regimen1Failure	FALSE	NEG	NA	TRUE	Cured	POS	POS1	66	POS	2014
1966	23	168	GeneXpert	Relapse	FALSE	NEG	NA	NA	Cured	NEG	NEG	NA	POS	2014
1967	32	178	Hain	Relapse	FALSE	POS	POS	NA	Died	POS	POS1	43	not_available	2014
1968	28	171	GeneXpert	Relapse	FALSE	NEG	NA	NA	Completed	NEG	NEG	47	NTM	2014
1969	41	164	GeneXpert	Relapse	FALSE	NEG	NA	NA	Cured	POS	POS1	58	not_available	2014
1970	39	158	GeneXpert	Relapse	FALSE	NEG	NA	NA	Cured	POS	POS1	40	POS	2014
1971	38	165	GeneXpert	Regimen2Failure	FALSE	NEG	NA	TRUE	Transfer	POS	POS1	43	not_available	2014
1972	27	165	GeneXpert	Relapse	FALSE	NEG	NA	NA	Cured	POS	POS3	47	not_available	2014
1973	54	170	GeneXpert	Regimen2Failure	FALSE	NEG	NA	TRUE	Cured	POS	POS1	72	not_available	2014
1974	63	168	GeneXpert	Relapse	FALSE	NEG	NA	TRUE	Died	POS	POS1	44	POS	2014
1975	41	169	DST	Relapse	FALSE	NEG	NA	NA	Cured	NEG	NEG	70	POS	2014
1976	52	162	GeneXpert	Regimen1Failure	FALSE	NEG	NA	NA	Cured	POS	POS2	41	POS	2014
1977	69	165	Hain	New	FALSE	NEG	NA	TRUE	LostFU	NEG	NEG	42	not_available	2014
1978	28	160	GeneXpert	Regimen2Failure	FALSE	POS	POS	NA	Cured	POS	POS1	48	NEG	2014
1979	18	162	GeneXpert	Relapse	FALSE	NEG	NA	NA	Cured	NEG	NEG	49	not_available	2014
1980	35	160	Hain	Relapse	FALSE	POS	POS	NA	Cured	NEG	NEG	35	not_available	2014
1981	57	160	DST	Relapse	FALSE	POS	POS	NA	LostFU	NEG	NEG	44.5	NA	2014
1982	52	163	GeneXpert	Relapse	FALSE	NEG	NA	NA	Cured	POS	POS2	56	not_available	2014
1983	49	172	GeneXpert	Regimen2Failure	FALSE	NEG	NA	TRUE	Cured	POS	POS1	62	POS	2014
1984	25	170	GeneXpert	Regimen1Failure	FALSE	NEG	NA	NA	LostFU	POS	POS3	45	POS	2015
1985	30	168	GeneXpert	Regimen1Failure	FALSE	NEG	NA	NA	Completed	POS	POS1	NA	POS	2015
1986	60	172	GeneXpert	Relapse	FALSE	NEG	NA	NA	Died	POS	POS1	48	POS	2015
1987	69	156	GeneXpert	Regimen2Failure	FALSE	NEG	NA	NA	Completed	POS	POS1	39	not_available	2015
1988	39	175	Hain	Regimen1Failure	FALSE	NEG	NA	TRUE	Completed	POS	POS1	NA	not_available	2015
1989	39	156	DST	ReTreatment	FALSE	NEG	NA	NA	LostFU	POS	POS2	50	not_available	2015
1990	28	152	GeneXpert	Regimen2Failure	FALSE	NEG	NA	NA	Failed	POS	POS1	36	POS	2015
1991	29	153	GeneXpert	Relapse	FALSE	NEG	NA	NA	Died	NEG	NEG	30	POS	2015
1992	59	165	GeneXpert	Relapse	FALSE	NEG	NA	NA	LostFU	POS	POS1	NA	POS	2015
1993	32	162	GeneXpert	Relapse	FALSE	NEG	NA	NA	Cured	POS	POS1	41	not_available	2015
1994	26	158	GeneXpert	Relapse	FALSE	NEG	NA	NA	Cured	NEG	NEG	NA	NA	2015
1995	52	164	GeneXpert	Relapse	FALSE	NEG	NA	NA	Cured	POS	POS3	35	POS	2015
1996	32	156	GeneXpert	New	NA	NEG	NA	NA	Cured	POS	POS2	45	POS	2015
1997	35	160	GeneXpert	Relapse	FALSE	NEG	NA	NA	Completed	POS	POS1	38	not_available	2015
1998	40	168	GeneXpert	Relapse	FALSE	NEG	NA	NA	Cured	POS	POS1	56	POS	2015
1999	33	176	GeneXpert	ReTreatment	FALSE	NEG	NA	NA	Cured	NEG	NEG	59	POS	2015
2000	53	152	GeneXpert	Relapse	FALSE	NEG	NA	NA	LostFU	POS	POS1	37	POS	2015
2001	53	154	DST	Regimen2Failure	FALSE	NEG	NA	NA	Transfer	POS	POS1	NA	POS	2015
2002	55	156	GeneXpert	Regimen2Failure	FALSE	NEG	NA	TRUE	LostFU	POS	POS2	40	POS	2015
2003	47	172	DST	Regimen2Failure	FALSE	NEG	NA	NA	Died	POS	POS3	38	POS	2012
2004	37	169	GeneXpert	Regimen2Failure	FALSE	NEG	NA	NA	Cured	POS	POS1	65	POS	2012
2005	26	170	DST	Regimen2Failure	FALSE	NEG	NA	FALSE	Died	POS	POS3	40	POS	2012
2007	45	164	GeneXpert	Relapse	FALSE	NEG	NA	FALSE	Died	POS	POS1	NA	POS	2014
2008	41	175	GeneXpert	Relapse	FALSE	NEG	NA	FALSE	Completed	POS	POS1	NA	POS	2014
2009	34	173	Hain	New	NA	POS	NA	FALSE	Died	POS	POS1	45	not_available	2015
2010	24	NA	Hain	NA	NA	NEG	NA	FALSE	NA	NA	NA	NA	POS	2012
2011	24	NA	DST	NA	NA	NEG	NA	FALSE	NA	NA	NA	NA	POS	2012
2012	24	170	DST	Regimen1Failure	FALSE	NEG	NA	FALSE	NA	POS	POS2	NA	POS	2012
2013	15	165	Hain	Regimen2Failure	FALSE	NEG	NA	FALSE	Failed	NEG	NEG	NA	not_available	2011
2014	31	160	Hain	Regimen2Failure	FALSE	NEG	NA	FALSE	Cured	NA	NA	NA	not_available	2011
2015	80	150	Hain	Regimen2Failure	FALSE	NEG	NA	FALSE	Cured	POS	POS1	NA	NEG	2012
2016	37	164	Hain	Regimen2Failure	FALSE	NEG	NA	FALSE	Cured	POS	POS1	54	POS	2012
2017	29	153	DST	Regimen2Failure	FALSE	NA	NA	FALSE	Cured	POS	POS1	NA	POS	2012
2018	39	155	DST	Regimen2Failure	FALSE	NEG	NA	FALSE	Cured	POS	POS2	NA	NEG	2011
2019	52	169	DST	Regimen1Failure	FALSE	NEG	NA	FALSE	Cured	POS	POS1	61	POS	2012
2020	58	157	Hain	Regimen1Failure	FALSE	NEG	NA	FALSE	Failed	POS	POS2	52	not_available	2012
2021	47	165	Hain	Regimen2Failure	FALSE	NEG	NA	FALSE	Cured	POS	POS3	NA	POS	2012
2023	36	NA	Hain	Regimen2Failure	FALSE	NEG	NA	FALSE	Cured	POS	POS1	NA	POS	2011
2024	28	NA	Hain	Regimen2Failure	FALSE	NEG	NA	FALSE	Cured	POS	POSnot_available	NA	POS	2011
2025	39	165	Hain	Relapse	FALSE	NEG	NA	FALSE	Completed	POS	POS1	NA	POS	2012
2026	59	NA	Hain	Regimen2Failure	FALSE	NEG	NA	FALSE	Cured	POS	POSnot_available	NA	NEG	2011
2027	40	178	DST	Regimen2Failure	FALSE	NEG	NA	FALSE	Cured	POS	POS1	41	POS	2012
2028	39	169	Hain	Regimen2Failure	FALSE	NEG	NA	FALSE	Died	POS	POS1	NA	NEG	2012
2029	35	161	Hain	Regimen2Failure	FALSE	POS	NA	FALSE	LostFU	POS	POS1	45	NEG	2012
2030	47	150	DST	Regimen2Failure	FALSE	NEG	NA	FALSE	Failed	POS	POS2	42	POS	2012
2031	32	168	GeneXpert	Regimen2Failure	FALSE	NEG	NA	FALSE	Cured	POS	POS1	50	POS	2013
2032	71	160	GeneXpert	Regimen2Failure	FALSE	NEG	NA	FALSE	Died	POS	POS2	35	not_available	2013
2033	52	165	DST	Relapse	FALSE	NEG	NA	FALSE	Cured	POS	POS1	56	POS	2013
2034	35	150	DST	Relapse	FALSE	NEG	NA	FALSE	Died	POS	POS3	NA	POS	2013
2035	35	171	Hain	Regimen2Failure	FALSE	NEG	NA	FALSE	LostFU	POS	POS1	49	not_available	2013
2036	78	152	GeneXpert	Regimen1Failure	FALSE	NEG	NA	FALSE	Died	POS	POS1	NA	POS	2013
2037	55	153	GeneXpert	Relapse	FALSE	NEG	NA	FALSE	Died	POS	POS1	NA	POS	2013
2038	62	157	GeneXpert	Relapse	FALSE	NEG	NA	TRUE	Completed	POS	POS1	51	POS	2013
2039	30	171	GeneXpert	Relapse	FALSE	NEG	NA	FALSE	Cured	POS	POS2	NA	POS	2013
2040	59	170	GeneXpert	Regimen2Failure	FALSE	NEG	NA	FALSE	Cured	POS	POS1	NA	POS	2013
2041	59	163	GeneXpert	Regimen2Failure	FALSE	NEG	NA	TRUE	Cured	POS	POS3	36	POS	2013
2042	30	175	DST	Regimen2Failure	FALSE	NEG	NA	FALSE	LostFU	POS	POS3	NA	NA	2013
2043	31	159	GeneXpert	Relapse	FALSE	NEG	NA	FALSE	Cured	POS	POS1	NA	not_available	2013
2044	49	164	GeneXpert	Relapse	FALSE	NEG	NA	FALSE	Died	NEG	NEG	NA	POS	2013
2045	61	173	Hain	Regimen2Failure	FALSE	NEG	NA	NA	Cured	POS	POS2	NA	NA	2013
2046	50	163	GeneXpert	Relapse	FALSE	NEG	NA	TRUE	Cured	POS	POS1	NA	POS	2014
2047	17	167	Hain	OTHDResistantTB	FALSE	NEG	NA	NA	Failed	POS	POS3	NA	POS	2013
2048	53	161	GeneXpert	Relapse	FALSE	NEG	NA	NA	Cured	POS	POS1	NA	NA	2014
2049	25	153	GeneXpert	Relapse	FALSE	NEG	NA	FALSE	Cured	NA	NA	NA	not_available	2014
2050	40	159	GeneXpert	Relapse	NA	NEG	NA	FALSE	LostFU	POS	POS1	NA	NA	2014
2052	49	165	GeneXpert	Relapse	FALSE	NEG	NA	FALSE	LostFU	POS	POSnot_available	NA	NA	2014
[truncated: 267 more rows]
