# Supplementary material for: Risk factors for poor treatment outcomes of 2266 multidrug-resistant tuberculosis cases in Ho Chi Minh City: a retrospective study
Source: BMC Infect Dis. 2020 Feb 22;20:164. doi: 10.1186/s12879-020-4887-1 (PMC7036193; doi:10.1186/s12879-020-4887-1)
Supplement: Supplementary file 3 — Additional file 3. Dataset of drug-susceptibility testing results. [file 12879_2020_4887_MOESM3_ESM.csv]

ID	month of treatment	RIF	INH	EMB	PZA	SM	Kanamycin	Amikacin	Capreomycin	Levofloxacin	Moxifloxacin	PAS	Cycloserine	Ethionamide	Protionamide	Terizidone	Ofloxacin	Thioacetazone
3	0	R	R	S	S	R	S	NA	S	NA	NA	S	S	NA	NA	NA	S	S
5	0	R	R	S	R	R	NA	NA	NA	NA	NA	NA	NA	NA	NA	NA	NA	NA
6	0	R	R	S	R	R	S	NA	S	NA	NA	S	S	S	NA	NA	S	S
8	0	R	R	S	R	R	S	S	S	NA	NA	NA	NA	NA	NA	NA	R	NA
8	7	R	R	R	R	R	NA	NA	NA	NA	NA	NA	NA	NA	NA	NA	R	NA
10	19	NA	NA	NA	R	NA	S	S	S	NA	NA	NA	NA	NA	NA	NA	R	NA
11	0	R	R	R	S	R	S	NA	S	NA	NA	S	S	S	S	NA	S	S
12	10	R	R	R	R	R	R	S	S	NA	NA	NA	NA	NA	NA	NA	R	NA
12	9	R	R	R	NA	R	R	S	S	NA	NA	NA	NA	NA	NA	NA	R	NA
13	0	R	R	S	NA	NA	S	S	S	NA	NA	NA	NA	NA	NA	NA	NA	NA
29	0	R	R	R	S	R	S	S	S	NA	NA	NA	NA	NA	NA	NA	S	NA
34	0	R	NA	R	NA	NA	NA	NA	NA	NA	NA	NA	NA	NA	NA	NA	NA	NA
40	0	R	R	S	R	R	S	S	S	NA	NA	NA	NA	NA	NA	NA	S	NA
41	0	R	R	S	NA	S	S	S	S	NA	NA	NA	NA	NA	NA	NA	S	NA
42	0	R	R	R	R	R	S	NA	S	NA	NA	S	S	S	S	NA	S	S
43	0	R	R	R	NA	R	S	NA	S	NA	NA	S	S	S	S	NA	S	S
52	0	R	R	R	R	R	S	NA	NA	NA	NA	S	S	NA	S	NA	S	S
62	0	R	R	R	R	R	S	NA	NA	NA	NA	S	S	NA	S	NA	S	S
63	0	R	R	R	R	R	R	NA	R	NA	NA	S	S	R	R	NA	S	S
64	0	R	R	R	NA	R	S	NA	S	NA	NA	S	S	S	S	NA	R	S
66	5	R	R	S	NA	R	S	NA	S	NA	NA	S	S	NA	S	NA	S	S
69	0	R	R	R	R	R	S	NA	NA	NA	NA	S	S	NA	S	NA	S	S
74	0	R	R	R	R	NA	S	NA	S	NA	NA	S	S	S	S	NA	S	S
76	0	R	R	R	S	R	R	R	R	NA	NA	NA	NA	NA	NA	NA	S	NA
82	0	R	R	R	NA	R	S	S	S	NA	NA	NA	NA	NA	NA	NA	S	NA
83	0	R	R	R	NA	R	R	S	S	NA	NA	NA	NA	NA	NA	NA	R	NA
85	0	R	R	S	S	R	S	NA	S	NA	NA	S	S	NA	S	NA	S	S
87	0	R	R	R	S	R	S	NA	S	NA	NA	S	S	S	NA	NA	S	S
95	0	R	R	S	NA	R	NA	NA	NA	NA	NA	NA	NA	NA	NA	NA	NA	NA
108	0	R	R	R	NA	S	NA	NA	NA	NA	NA	NA	NA	NA	NA	NA	NA	NA
112	0	R	R	R	R	R	S	NA	S	NA	NA	S	S	S	NA	NA	S	S
114	0	R	R	R	S	R	S	NA	S	NA	NA	S	S	S	NA	NA	S	S
115	0	R	R	R	R	R	S	NA	S	NA	NA	S	S	S	NA	NA	S	S
123	0	R	R	R	R	R	S	S	S	NA	NA	NA	NA	NA	NA	NA	S	NA
138	0	R	R	S	R	R	S	NA	S	NA	NA	S	S	S	NA	NA	S	S
155	0	R	R	R	R	R	NA	NA	NA	NA	NA	NA	NA	NA	NA	NA	NA	NA
157	0	R	R	R	R	R	S	NA	S	NA	NA	S	S	S	S	NA	R	S
159	0	R	R	S	R	S	S	NA	S	NA	NA	NA	S	NA	NA	NA	R	NA
163	0	R	R	R	NA	R	NA	NA	NA	NA	NA	NA	NA	NA	NA	NA	NA	NA
166	0	R	R	R	NA	R	S	NA	S	NA	NA	NA	NA	NA	NA	NA	R	NA
167	0	R	R	NA	NA	R	NA	NA	NA	NA	NA	NA	NA	NA	NA	NA	NA	NA
178	0	R	R	R	S	S	S	NA	S	NA	NA	NA	NA	NA	NA	NA	S	NA
179	0	R	R	R	R	R	S	S	S	NA	NA	NA	NA	NA	NA	NA	S	NA
182	0	R	R	S	NA	R	NA	NA	NA	NA	NA	NA	NA	NA	NA	NA	NA	NA
184	0	R	R	R	NA	R	S	S	S	NA	NA	NA	NA	NA	NA	NA	S	NA
185	0	R	R	R	NA	NA	NA	NA	NA	NA	NA	NA	NA	NA	NA	NA	NA	NA
190	0	NA	NA	NA	R	NA	S	S	S	NA	NA	NA	NA	NA	NA	NA	S	NA
197	0	R	R	R	R	R	NA	NA	NA	NA	NA	NA	NA	NA	NA	NA	NA	NA
199	0	R	R	S	S	NA	S	NA	NA	S	NA	NA	S	NA	S	NA	NA	NA
200	0	R	R	S	S	NA	S	NA	NA	S	NA	NA	S	NA	S	NA	NA	NA
201	0	R	R	S	S	NA	S	NA	NA	S	NA	NA	S	NA	S	NA	NA	NA
202	0	R	R	S	S	NA	S	NA	NA	S	NA	NA	S	NA	NA	NA	NA	NA
203	0	R	R	S	S	NA	S	NA	NA	S	NA	NA	S	NA	S	NA	NA	NA
204	0	R	R	S	S	NA	S	NA	NA	S	NA	NA	S	NA	S	NA	NA	NA
205	0	R	R	S	S	NA	S	NA	NA	S	NA	NA	S	NA	S	NA	NA	NA
206	0	R	R	S	S	NA	S	NA	NA	S	NA	NA	S	NA	S	NA	NA	NA
207	0	R	R	S	S	NA	S	NA	NA	S	NA	NA	S	NA	S	NA	NA	NA
209	0	R	R	R	R	R	S	NA	S	NA	NA	S	S	S	NA	NA	S	S
210	0	R	R	R	S	R	NA	NA	S	S	NA	NA	S	NA	S	NA	NA	NA
211	0	R	R	S	S	NA	S	NA	NA	S	NA	NA	S	NA	S	NA	NA	NA
212	0	R	R	S	S	NA	S	NA	NA	S	NA	NA	S	NA	S	NA	NA	NA
213	0	R	R	S	S	NA	S	NA	NA	S	NA	NA	S	NA	S	NA	NA	NA
214	0	R	R	S	S	NA	S	NA	NA	S	NA	NA	S	NA	S	NA	NA	NA
215	0	R	R	S	S	NA	S	NA	NA	S	NA	NA	S	NA	S	NA	NA	NA
216	0	R	R	R	S	R	NA	NA	NA	NA	NA	NA	NA	NA	NA	NA	NA	NA
220	0	R	R	S	R	R	S	S	S	NA	NA	NA	NA	NA	NA	NA	S	NA
229	7	R	R	S	NA	R	R	R	S	NA	NA	NA	NA	NA	NA	NA	S	NA
232	0	R	R	S	S	R	S	S	S	NA	NA	NA	NA	NA	NA	NA	S	NA
233	7	R	R	R	NA	R	R	R	R	NA	NA	NA	NA	NA	NA	NA	R	NA
238	0	R	R	S	NA	R	S	S	S	NA	NA	NA	NA	NA	NA	NA	S	NA
246	0	R	R	R	S	R	S	S	S	NA	NA	NA	NA	NA	NA	NA	S	NA
248	0	R	R	S	R	R	S	S	S	NA	NA	NA	NA	NA	NA	NA	S	NA
253	0	R	R	S	S	NA	S	NA	NA	S	NA	NA	S	NA	S	NA	NA	NA
255	0	R	R	S	S	R	S	NA	S	NA	NA	R	S	S	NA	NA	S	R
259	0	R	R	R	R	R	S	NA	S	S	NA	S	S	S	S	NA	S	S
260	0	R	R	S	S	R	S	NA	S	NA	NA	S	S	S	NA	NA	S	S
261	0	R	R	R	R	R	S	NA	S	NA	NA	S	S	S	NA	NA	R	R
263	0	R	R	S	R	R	S	NA	S	NA	NA	S	S	S	NA	NA	S	S
266	0	R	R	R	S	R	S	NA	NA	S	NA	NA	S	NA	S	NA	R	NA
267	0	R	R	S	S	NA	S	NA	NA	S	NA	NA	S	NA	S	NA	NA	NA
269	0	R	R	S	S	NA	S	NA	NA	S	NA	NA	S	NA	S	NA	NA	NA
272	0	R	R	S	S	NA	S	NA	NA	S	NA	NA	S	NA	S	NA	NA	NA
274	0	R	R	R	R	R	S	NA	S	NA	NA	S	S	S	S	NA	S	S
275	0	R	R	S	S	NA	S	NA	S	S	NA	NA	NA	NA	S	NA	NA	NA
278	0	R	R	R	R	R	S	NA	S	NA	NA	S	S	S	NA	NA	S	S
281	0	R	R	R	S	R	NA	NA	NA	NA	NA	NA	NA	NA	NA	NA	NA	NA
285	0	R	R	R	S	S	S	NA	S	NA	NA	S	S	S	NA	NA	S	S
286	0	R	R	R	S	R	S	NA	S	NA	NA	S	S	S	NA	NA	S	S
287	0	R	R	S	R	R	NA	NA	NA	NA	NA	NA	NA	NA	NA	NA	NA	NA
296	0	R	R	R	R	R	NA	NA	NA	NA	NA	NA	NA	NA	NA	NA	NA	NA
297	0	R	R	S	R	R	NA	NA	NA	NA	NA	NA	NA	NA	NA	NA	NA	NA
316	0	R	R	S	S	NA	S	NA	NA	S	NA	NA	S	NA	S	NA	NA	NA
317	0	R	R	R	R	R	R	NA	R	NA	NA	R	S	S	NA	NA	S	R
318	2	R	R	R	NA	R	NA	NA	NA	NA	NA	NA	NA	NA	NA	NA	NA	NA
324	0	R	R	NA	NA	NA	R	R	R	NA	NA	NA	NA	NA	NA	NA	NA	NA
339	0	R	R	S	S	R	S	S	NA	NA	NA	NA	NA	S	NA	NA	S	NA
340	0	R	R	S	NA	R	NA	NA	NA	NA	NA	NA	NA	NA	NA	NA	NA	NA
366	0	R	R	R	NA	R	S	NA	S	NA	NA	S	S	NA	S	NA	R	R
369	0	R	R	R	NA	R	R	NA	R	NA	NA	NA	NA	R	NA	NA	NA	NA
371	10	R	R	S	S	R	S	S	S	NA	NA	NA	NA	NA	NA	NA	S	NA
373	0	R	R	S	S	R	S	NA	S	NA	NA	S	S	S	NA	NA	S	S
374	0	R	R	R	R	R	S	NA	S	NA	NA	R	S	R	NA	NA	S	S
374	17	R	R	R	R	R	R	R	R	NA	NA	NA	NA	NA	NA	NA	S	NA
389	0	R	R	S	R	R	S	NA	S	NA	NA	NA	NA	NA	NA	NA	S	NA
397	0	R	R	R	R	R	S	S	S	NA	NA	NA	NA	NA	NA	NA	S	NA
410	0	R	R	S	R	R	S	S	S	NA	NA	NA	NA	NA	NA	NA	S	NA
411	0	R	R	R	NA	R	S	S	S	NA	NA	NA	NA	NA	NA	NA	S	NA
418	0	NA	NA	R	NA	NA	S	S	S	NA	NA	NA	NA	NA	NA	NA	NA	NA
426	0	R	R	R	S	R	S	S	S	NA	NA	NA	NA	NA	NA	NA	S	NA
430	0	R	R	R	S	R	S	NA	S	NA	NA	S	S	R	NA	NA	S	S
432	0	R	R	R	NA	R	NA	NA	NA	NA	NA	NA	NA	NA	NA	NA	NA	NA
434	0	R	R	S	NA	R	S	NA	S	NA	NA	S	S	NA	S	NA	S	S
437	3	R	R	R	R	R	R	NA	NA	NA	NA	NA	NA	NA	NA	NA	NA	NA
439	0	R	R	R	S	R	S	NA	S	NA	NA	S	S	S	S	NA	S	S
440	0	R	R	R	S	R	S	NA	S	NA	NA	R	S	S	S	NA	R	R
441	0	R	R	S	R	R	S	NA	S	NA	NA	S	S	R	R	NA	S	S
442	0	R	R	R	S	S	S	NA	S	NA	NA	R	S	S	NA	NA	S	S
443	0	R	R	R	R	R	NA	NA	NA	NA	NA	NA	NA	NA	NA	NA	NA	NA
445	0	R	R	R	R	R	NA	NA	NA	NA	NA	NA	NA	NA	NA	NA	NA	NA
446	0	R	R	S	S	R	S	NA	S	NA	NA	R	S	S	S	NA	S	S
448	0	R	R	S	S	R	S	NA	S	NA	NA	S	S	S	S	NA	S	S
449	0	R	R	S	S	R	S	NA	S	NA	NA	S	S	S	NA	NA	S	S
450	0	R	R	R	S	R	S	NA	S	NA	NA	S	S	S	NA	NA	S	S
455	8	R	R	S	R	R	S	NA	NA	NA	NA	S	S	S	NA	NA	S	S
456	0	R	R	R	R	R	S	NA	S	NA	NA	S	S	NA	S	NA	S	S
468	0	R	R	R	S	R	NA	NA	NA	NA	NA	NA	NA	NA	NA	NA	NA	NA
475	0	R	R	R	S	R	S	S	S	NA	NA	NA	NA	NA	NA	NA	S	NA
477	0	R	R	R	R	R	S	NA	S	NA	NA	S	S	S	NA	NA	S	S
478	0	R	R	R	S	R	S	NA	S	NA	NA	S	S	R	NA	NA	S	S
489	0	R	R	R	R	R	S	NA	S	NA	NA	S	S	S	S	NA	S	S
493	0	R	R	R	R	R	S	NA	S	NA	NA	S	S	NA	NA	NA	S	S
500	0	R	R	R	R	R	S	NA	S	NA	NA	S	S	S	S	NA	S	S
532	0	R	R	S	S	R	NA	NA	NA	NA	NA	NA	NA	NA	NA	NA	NA	NA
543	0	R	R	R	R	R	S	NA	S	NA	NA	S	S	S	NA	NA	S	S
545	0	R	R	R	S	R	S	NA	S	NA	NA	S	S	R	NA	NA	S	S
547	0	R	R	R	R	R	S	NA	S	NA	NA	S	S	S	NA	NA	S	S
548	0	R	R	R	S	R	S	NA	S	NA	NA	S	S	S	NA	NA	S	S
552	0	R	R	S	S	R	S	NA	S	NA	NA	S	S	S	NA	NA	S	S
554	0	R	R	R	R	R	S	NA	S	NA	NA	S	S	S	NA	NA	S	S
559	0	R	R	S	S	R	S	NA	S	NA	NA	S	S	NA	NA	NA	S	R
573	0	R	R	R	R	R	S	NA	S	NA	NA	NA	NA	NA	NA	NA	S	NA
577	0	R	R	R	R	R	NA	NA	NA	NA	NA	NA	NA	NA	NA	NA	NA	NA
584	7	R	R	R	S	R	R	R	R	NA	NA	NA	NA	NA	NA	NA	S	NA
597	0	NA	NA	NA	NA	NA	NA	S	NA	NA	NA	NA	NA	NA	NA	NA	NA	NA
599	0	R	R	R	R	R	NA	NA	NA	NA	NA	NA	NA	NA	NA	NA	NA	NA
612	0	R	R	R	S	R	S	S	S	NA	NA	NA	NA	NA	NA	NA	S	NA
624	0	R	R	S	R	R	S	NA	S	NA	NA	S	S	NA	S	NA	R	NA
626	0	R	R	R	NA	R	NA	NA	NA	NA	NA	NA	NA	NA	NA	NA	NA	NA
631	0	R	R	R	S	R	S	NA	NA	NA	NA	S	S	S	NA	NA	S	NA
645	0	R	R	R	R	R	S	NA	S	NA	NA	R	S	NA	NA	NA	S	R
647	0	R	R	R	S	R	S	NA	S	NA	NA	S	S	S	NA	NA	S	S
648	0	R	R	R	R	R	S	NA	S	NA	NA	NA	S	NA	NA	NA	R	NA
651	0	R	R	R	R	R	S	NA	S	NA	NA	S	S	S	NA	NA	S	S
653	0	R	R	R	R	R	S	NA	S	NA	NA	NA	S	NA	NA	NA	R	NA
654	0	R	R	S	S	R	S	NA	S	NA	NA	S	S	S	NA	NA	S	S
655	0	R	R	R	R	R	NA	NA	NA	NA	NA	NA	NA	NA	NA	NA	NA	NA
657	0	R	R	R	S	R	NA	NA	NA	NA	NA	NA	NA	NA	NA	NA	NA	NA
663	0	R	R	R	R	R	NA	NA	NA	NA	NA	NA	NA	NA	NA	NA	NA	NA
673	4	R	R	S	NA	R	NA	NA	NA	NA	NA	NA	NA	NA	NA	NA	NA	NA
674	3	R	R	R	NA	R	NA	NA	NA	NA	NA	NA	NA	NA	NA	NA	NA	NA
682	0	R	R	NA	R	R	S	NA	S	NA	NA	S	S	R	R	NA	R	R
687	0	R	R	NA	NA	R	S	NA	S	NA	NA	S	S	S	S	NA	S	NA
689	0	R	R	S	S	R	S	NA	S	NA	NA	S	S	R	NA	NA	S	S
690	0	R	R	R	S	R	S	NA	S	S	NA	S	S	S	NA	NA	NA	S
691	0	R	R	S	R	R	S	NA	S	NA	NA	S	S	S	NA	NA	S	S
692	0	R	R	S	R	R	S	NA	S	NA	NA	S	S	NA	S	NA	S	S
693	0	R	R	R	S	R	S	NA	S	NA	NA	S	S	S	NA	NA	S	S
695	0	R	R	R	S	R	S	NA	S	NA	NA	S	S	S	NA	NA	S	S
702	0	R	R	R	R	R	S	NA	S	NA	NA	NA	NA	NA	NA	NA	S	NA
703	0	R	R	R	S	R	R	NA	R	NA	NA	NA	NA	NA	NA	NA	S	NA
704	0	R	R	R	S	S	S	NA	S	NA	NA	NA	S	NA	NA	NA	R	NA
706	4	R	R	R	R	R	NA	NA	NA	NA	NA	NA	NA	NA	NA	NA	NA	NA
711	0	R	R	R	R	R	S	S	S	NA	NA	NA	NA	NA	NA	NA	S	NA
717	3	R	R	S	S	R	NA	NA	NA	NA	NA	NA	NA	NA	NA	NA	NA	NA
718	3	R	R	R	R	R	NA	NA	NA	NA	NA	NA	NA	NA	NA	NA	NA	NA
719	0	R	R	R	S	R	S	S	S	NA	NA	NA	NA	NA	NA	NA	S	NA
720	0	R	R	S	R	R	NA	NA	NA	NA	NA	NA	NA	NA	NA	NA	NA	NA
728	3	R	R	S	NA	R	S	S	S	NA	NA	NA	NA	NA	NA	NA	S	NA
734	3	R	R	R	NA	R	S	S	S	NA	NA	NA	NA	NA	NA	NA	S	NA
759	3	R	R	R	NA	R	S	S	S	NA	NA	NA	NA	NA	NA	NA	R	NA
771	0	R	R	S	S	R	NA	NA	NA	NA	NA	NA	NA	NA	NA	NA	NA	NA
773	1	R	R	S	NA	R	S	S	S	NA	S	NA	NA	NA	NA	NA	NA	NA
781	0	R	R	S	NA	R	R	S	S	NA	NA	NA	NA	NA	NA	NA	S	NA
791	3	R	R	S	NA	R	S	S	S	NA	NA	NA	NA	NA	NA	NA	S	NA
794	4	R	R	S	NA	R	R	R	R	NA	NA	NA	NA	NA	NA	NA	R	NA
810	3	R	R	S	NA	R	S	S	S	NA	NA	NA	NA	NA	NA	NA	S	NA
816	0	R	R	R	NA	R	S	NA	S	NA	NA	S	NA	NA	NA	NA	S	S
822	0	R	R	S	R	R	S	NA	S	NA	NA	S	S	S	NA	NA	S	S
823	0	R	R	R	R	R	S	NA	S	NA	NA	S	S	S	NA	NA	S	S
824	0	R	R	R	R	R	S	NA	S	NA	NA	S	S	S	NA	NA	S	S
826	0	R	R	R	R	R	S	NA	S	NA	NA	R	S	S	NA	NA	S	S
828	22	R	R	R	R	R	R	R	S	NA	NA	S	S	S	R	NA	R	S
829	0	R	R	R	R	R	S	NA	S	NA	NA	S	S	S	NA	NA	S	S
830	0	R	R	R	R	R	S	NA	S	NA	NA	S	S	S	NA	NA	S	S
841	0	R	R	R	R	R	S	NA	S	NA	NA	S	S	NA	NA	NA	S	S
852	0	R	R	S	R	R	S	NA	S	NA	NA	NA	NA	NA	NA	NA	S	NA
860	0	R	R	R	S	R	S	S	S	NA	NA	NA	NA	NA	NA	NA	S	NA
860	0	R	R	R	S	R	NA	NA	NA	NA	NA	NA	NA	NA	NA	NA	NA	NA
880	0	R	R	R	R	R	S	NA	S	NA	NA	S	S	S	NA	NA	S	S
882	0	R	R	R	R	R	S	NA	S	NA	NA	R	S	R	NA	NA	S	S
884	0	R	R	S	R	R	S	NA	S	NA	NA	S	S	S	NA	NA	S	S
887	0	R	R	S	R	R	S	NA	S	NA	NA	S	S	S	NA	NA	S	S
888	0	NA	R	R	S	R	NA	NA	NA	NA	NA	NA	NA	NA	NA	NA	NA	NA
893	0	R	R	R	R	R	NA	NA	NA	NA	NA	NA	NA	NA	NA	NA	NA	NA
895	0	R	R	S	R	R	S	NA	S	NA	NA	S	S	S	NA	NA	S	S
899	0	NA	R	S	S	R	S	NA	S	NA	NA	S	S	S	NA	NA	S	S
905	0	R	R	R	S	R	S	NA	S	NA	NA	S	S	NA	NA	NA	S	S
907	0	R	R	R	S	R	NA	NA	NA	NA	NA	NA	NA	NA	NA	NA	NA	NA
913	0	R	R	R	S	R	NA	NA	NA	NA	NA	NA	NA	NA	NA	NA	NA	NA
915	0	R	R	R	R	R	NA	NA	NA	NA	NA	NA	NA	NA	NA	NA	NA	NA
916	0	R	R	R	NA	S	S	NA	S	NA	NA	S	S	NA	S	NA	S	S
917	0	R	R	S	S	R	S	NA	S	S	NA	S	S	NA	NA	NA	S	S
924	0	R	R	R	R	R	S	S	S	NA	NA	NA	NA	NA	NA	NA	S	NA
926	0	R	R	S	R	R	S	S	S	NA	NA	NA	NA	NA	NA	NA	S	NA
932	0	R	R	R	S	R	S	NA	S	NA	NA	NA	NA	NA	NA	NA	S	NA
932	12	R	R	S	NA	R	S	S	R	S	NA	NA	NA	NA	NA	NA	NA	NA
932	14	R	R	R	NA	R	S	S	S	S	NA	NA	NA	NA	NA	NA	NA	NA
951	0	R	R	S	S	R	R	S	S	NA	NA	NA	NA	NA	NA	NA	S	NA
957	0	R	R	R	R	R	S	S	S	NA	NA	NA	NA	NA	NA	NA	S	NA
962	23	NA	NA	NA	R	NA	S	S	S	NA	NA	NA	NA	NA	NA	NA	R	NA
971	6	NA	NA	NA	R	NA	S	S	S	NA	NA	NA	NA	NA	NA	NA	R	NA
972	0	R	R	R	S	R	S	S	S	NA	NA	NA	NA	NA	NA	NA	S	NA
973	0	R	R	R	NA	R	NA	NA	NA	NA	NA	NA	NA	NA	NA	NA	NA	NA
976	0	R	R	R	S	R	NA	NA	NA	NA	NA	NA	NA	NA	NA	NA	NA	NA
984	0	R	R	R	R	R	S	NA	S	NA	NA	S	S	S	NA	NA	R	S
994	0	R	R	S	S	R	S	NA	S	NA	NA	S	S	S	NA	NA	S	S
998	0	R	R	R	S	R	S	NA	S	S	NA	R	S	R	NA	NA	S	S
999	0	R	R	R	S	R	S	NA	S	NA	NA	R	S	NA	NA	NA	S	R
1004	0	R	R	R	S	R	S	NA	S	NA	NA	S	S	S	S	NA	S	S
1006	0	R	R	S	R	R	S	NA	S	NA	NA	S	S	S	NA	NA	S	S
1025	14	R	R	S	S	R	S	S	S	NA	NA	NA	NA	NA	NA	NA	S	NA
1027	2	R	R	R	NA	R	S	S	S	NA	NA	NA	NA	NA	NA	NA	S	NA
1028	0	R	R	R	NA	R	NA	NA	NA	NA	NA	NA	NA	NA	NA	NA	NA	NA
1030	0	R	R	R	NA	R	NA	NA	NA	NA	NA	NA	NA	NA	NA	NA	NA	NA
1059	0	R	R	R	S	R	S	NA	S	NA	NA	S	S	S	S	NA	S	S
1060	0	R	R	S	NA	R	S	NA	S	NA	NA	S	S	R	NA	NA	S	S
1064	0	R	R	NA	NA	R	NA	NA	NA	NA	NA	NA	NA	NA	NA	NA	NA	NA
1068	0	R	R	R	R	R	NA	NA	NA	NA	NA	NA	NA	NA	NA	NA	R	NA
1069	0	R	R	S	S	R	NA	NA	NA	NA	NA	NA	NA	NA	NA	NA	NA	NA
1072	0	R	R	R	NA	R	S	NA	S	NA	NA	S	R	S	NA	NA	S	S
1073	0	R	R	S	R	R	S	NA	S	NA	NA	S	S	S	S	NA	S	S
1074	0	R	R	R	R	R	S	NA	S	NA	NA	S	R	S	NA	NA	S	R
1077	0	R	R	S	S	R	S	NA	S	NA	NA	S	S	S	NA	NA	S	S
1078	0	R	R	R	R	R	NA	NA	NA	NA	NA	NA	NA	NA	NA	NA	NA	NA
1081	0	R	R	S	S	R	NA	NA	NA	NA	NA	NA	NA	NA	NA	NA	NA	NA
1084	0	R	R	S	S	S	S	NA	S	NA	NA	NA	S	NA	NA	NA	S	NA
1087	0	R	R	R	R	R	S	NA	S	NA	NA	S	S	S	S	NA	S	S
1093	0	R	R	S	S	R	NA	NA	NA	NA	NA	NA	NA	NA	NA	NA	NA	NA
1107	0	R	R	R	NA	R	S	S	S	NA	NA	NA	NA	NA	NA	NA	S	NA
1118	0	R	R	R	NA	R	NA	NA	NA	NA	NA	NA	NA	NA	NA	NA	NA	NA
1123	0	R	R	R	R	R	R	R	R	NA	NA	NA	NA	NA	NA	NA	S	NA
1124	0	R	R	R	NA	R	S	S	S	NA	NA	NA	NA	NA	NA	NA	S	NA
1128	0	R	R	R	R	R	S	NA	S	NA	NA	S	S	NA	S	NA	S	S
1129	0	R	R	S	S	R	NA	NA	NA	NA	NA	NA	NA	NA	NA	NA	NA	NA
1130	0	R	R	S	S	R	NA	NA	NA	NA	NA	NA	NA	NA	NA	NA	NA	NA
1134	0	R	R	R	R	S	S	NA	S	NA	NA	R	S	R	NA	NA	R	S
1139	0	R	R	R	NA	R	NA	NA	NA	NA	NA	NA	NA	NA	NA	NA	NA	NA
1140	0	R	R	R	S	R	S	NA	S	NA	NA	S	S	S	NA	NA	S	S
1143	0	R	R	R	R	R	S	NA	S	NA	NA	S	S	S	NA	NA	S	S
1147	0	R	R	R	NA	R	S	NA	S	NA	NA	S	S	NA	S	NA	S	NA
1149	0	R	R	R	R	R	S	NA	S	NA	NA	S	S	S	NA	NA	R	S
1152	0	R	R	R	R	R	S	NA	S	NA	NA	R	S	S	NA	NA	S	S
1153	0	R	R	S	S	R	S	NA	S	NA	NA	S	S	S	NA	NA	S	S
1154	0	R	R	S	R	R	S	NA	S	NA	NA	S	S	S	NA	NA	S	S
1160	0	R	R	S	S	R	S	NA	NA	NA	NA	S	S	NA	S	NA	S	S
1161	0	R	R	R	R	R	S	NA	S	NA	NA	S	S	S	NA	NA	S	S
1169	0	R	R	R	R	R	NA	NA	NA	NA	NA	NA	NA	NA	NA	NA	NA	NA
1171	0	R	R	R	NA	R	NA	NA	NA	NA	NA	NA	NA	NA	NA	NA	NA	NA
1176	0	R	R	R	R	R	S	NA	S	NA	NA	S	S	S	NA	NA	R	S
1179	0	R	R	R	R	R	NA	NA	NA	NA	NA	NA	NA	NA	NA	NA	NA	NA
1180	0	R	R	R	R	R	S	NA	S	NA	NA	S	S	S	NA	NA	S	S
1184	0	R	R	R	S	R	S	NA	S	NA	NA	S	S	S	NA	NA	R	S
1186	0	R	R	R	R	R	S	NA	S	NA	NA	S	S	S	NA	NA	R	R
1189	0	R	R	R	R	R	S	NA	S	NA	NA	S	S	S	NA	NA	S	S
1195	0	R	R	R	NA	R	S	NA	S	NA	NA	S	S	S	NA	NA	S	S
1203	0	R	R	S	R	R	S	NA	S	NA	NA	S	S	S	NA	NA	S	S
1205	0	R	R	S	R	R	S	NA	S	NA	NA	S	NA	S	S	NA	S	S
1210	0	R	R	R	R	R	S	NA	S	NA	NA	S	S	NA	S	NA	S	S
1211	0	R	R	R	R	R	S	NA	S	NA	NA	S	S	S	NA	NA	S	S
1214	0	R	R	R	R	R	S	NA	S	NA	NA	S	S	S	NA	NA	S	R
1215	0	R	R	S	S	R	S	NA	S	NA	NA	S	S	S	NA	NA	R	S
1216	0	R	R	R	R	R	S	NA	S	NA	NA	S	S	NA	NA	NA	S	S
1218	0	R	R	R	R	R	S	NA	S	NA	NA	S	S	NA	NA	NA	S	S
1222	0	R	R	R	R	R	S	NA	S	NA	NA	S	S	S	NA	NA	S	S
1225	0	R	R	R	S	R	S	NA	S	NA	NA	NA	NA	NA	NA	NA	S	NA
1227	0	R	R	S	S	R	NA	NA	NA	NA	NA	NA	NA	NA	NA	NA	NA	NA
1228	0	R	R	R	S	R	NA	NA	NA	NA	NA	NA	NA	NA	NA	NA	NA	NA
1231	0	R	R	R	R	R	S	NA	S	NA	NA	S	S	NA	S	NA	R	S
1235	3	R	R	R	NA	R	R	NA	NA	NA	NA	NA	NA	NA	NA	NA	NA	NA
1251	0	R	R	R	S	R	S	NA	S	NA	NA	S	S	NA	NA	NA	S	S
1254	0	R	R	R	R	R	NA	NA	NA	NA	NA	NA	NA	NA	NA	NA	NA	NA
1268	0	R	R	R	R	R	S	NA	S	NA	NA	NA	NA	NA	NA	NA	S	NA
1272	0	R	R	R	R	R	S	NA	S	NA	NA	NA	NA	NA	NA	NA	S	NA
1274	0	R	R	R	NA	R	S	S	S	NA	NA	NA	NA	NA	NA	NA	S	NA
1316	0	R	R	S	R	R	S	S	S	NA	NA	NA	NA	NA	NA	NA	S	NA
1317	0	R	R	R	R	R	S	S	S	NA	NA	NA	NA	NA	NA	NA	R	NA
1319	0	R	R	R	S	R	S	S	S	NA	NA	NA	NA	NA	NA	NA	S	NA
1332	0	R	R	S	NA	R	NA	NA	NA	NA	NA	NA	NA	NA	NA	NA	NA	NA
1356	0	R	R	R	NA	R	NA	NA	NA	NA	NA	NA	NA	NA	NA	NA	R	NA
1366	8	R	R	R	NA	R	NA	NA	NA	NA	NA	NA	NA	NA	NA	NA	NA	NA
1368	0	R	R	R	R	R	S	NA	S	NA	NA	S	S	S	NA	NA	S	S
1369	0	R	R	R	R	R	S	NA	S	NA	NA	S	S	S	NA	NA	S	S
1371	0	R	R	S	R	R	S	NA	S	NA	NA	S	S	S	NA	NA	S	S
1372	0	R	R	R	R	R	S	NA	S	NA	NA	S	S	S	S	NA	S	S
1373	0	R	R	R	R	R	S	NA	S	NA	NA	S	S	S	NA	NA	S	S
1376	0	R	R	S	S	R	S	NA	S	NA	NA	NA	S	NA	NA	NA	S	NA
1379	11	R	R	R	NA	R	R	S	S	NA	NA	NA	NA	NA	NA	NA	S	NA
1379	20	R	R	R	NA	R	R	S	S	NA	NA	NA	NA	NA	NA	NA	S	NA
1381	22	R	R	R	NA	R	S	S	S	NA	NA	NA	NA	NA	NA	NA	S	NA
1384	0	R	R	R	NA	R	NA	NA	NA	NA	NA	NA	NA	NA	NA	NA	NA	NA
1393	0	R	R	R	NA	R	NA	NA	NA	NA	NA	NA	NA	NA	NA	NA	NA	NA
1394	0	R	R	S	R	R	S	S	S	NA	NA	NA	NA	NA	NA	NA	S	NA
1396	0	R	R	S	NA	R	NA	NA	NA	NA	NA	NA	NA	NA	NA	NA	NA	NA
1398	0	R	R	R	R	R	S	S	S	NA	NA	NA	NA	NA	NA	NA	S	NA
1401	5	R	R	R	NA	R	S	S	S	NA	NA	NA	NA	NA	NA	NA	S	NA
1401	6	R	R	R	NA	R	R	S	S	NA	NA	NA	NA	NA	NA	NA	S	NA
1403	0	R	R	R	R	R	S	S	S	NA	NA	NA	NA	NA	NA	NA	S	NA
1406	0	R	R	S	R	R	S	S	S	NA	NA	NA	NA	NA	NA	NA	S	NA
1410	0	R	R	S	R	R	S	S	S	NA	NA	NA	NA	NA	NA	NA	R	NA
1411	0	R	R	S	R	R	S	S	S	NA	NA	NA	NA	NA	NA	NA	S	NA
1412	0	R	R	S	NA	R	S	S	S	NA	NA	NA	NA	NA	NA	NA	S	NA
1414	0	R	R	R	S	R	S	NA	NA	NA	NA	S	S	NA	S	NA	S	S
1422	0	R	R	R	NA	R	NA	NA	NA	NA	NA	NA	NA	NA	NA	NA	NA	NA
1423	0	R	R	NA	NA	R	NA	NA	NA	NA	NA	NA	NA	NA	NA	NA	NA	NA
1424	0	R	R	NA	NA	NA	S	NA	NA	NA	NA	NA	NA	NA	NA	NA	NA	NA
1426	0	R	R	R	S	R	S	NA	S	NA	NA	S	S	NA	S	NA	S	S
1429	0	R	R	R	R	R	S	NA	S	NA	NA	S	S	NA	NA	NA	S	S
1436	0	R	R	S	NA	R	S	NA	S	NA	NA	S	S	S	NA	NA	S	S
1437	0	R	R	R	S	R	S	NA	S	NA	NA	NA	S	NA	R	NA	S	S
1438	0	R	R	R	S	R	S	NA	NA	NA	NA	S	S	NA	S	NA	S	S
1439	0	R	R	R	R	R	S	NA	S	NA	NA	S	S	S	NA	NA	S	S
1440	0	R	R	R	R	S	S	NA	S	NA	NA	S	NA	S	NA	NA	S	S
1441	0	R	R	R	NA	R	S	NA	S	NA	NA	S	S	S	S	NA	S	S
1447	0	R	R	R	R	R	NA	NA	NA	NA	NA	NA	NA	NA	NA	NA	NA	NA
1450	0	R	R	R	R	R	S	NA	S	NA	NA	NA	NA	NA	NA	NA	S	NA
1451	0	R	R	R	R	R	S	NA	S	NA	NA	NA	NA	NA	NA	NA	S	NA
1453	0	R	R	R	R	R	S	NA	S	NA	NA	NA	S	NA	NA	NA	S	NA
1462	0	R	R	S	S	R	S	NA	S	NA	NA	NA	NA	NA	NA	NA	S	NA
1463	0	R	R	R	S	R	NA	NA	NA	NA	NA	NA	NA	NA	NA	NA	NA	NA
1478	0	R	R	R	R	R	S	S	S	NA	NA	NA	NA	NA	NA	NA	S	NA
1488	0	R	R	S	NA	S	NA	NA	NA	NA	NA	NA	NA	NA	NA	NA	NA	NA
1494	0	R	R	R	NA	R	NA	NA	NA	NA	NA	NA	NA	NA	NA	NA	NA	NA
1494	NA	NA	NA	NA	R	NA	S	S	S	NA	NA	NA	NA	NA	NA	NA	S	NA
1504	0	R	R	R	S	R	S	S	S	NA	NA	NA	NA	NA	NA	NA	S	NA
1509	0	R	R	S	NA	R	R	S	S	NA	NA	NA	NA	NA	NA	NA	S	NA
1517	0	R	R	R	S	R	S	NA	S	NA	NA	S	S	S	NA	NA	S	S
1526	0	R	R	NA	NA	R	S	NA	S	NA	NA	S	S	S	NA	NA	R	NA
1527	0	R	R	S	NA	R	S	NA	S	NA	NA	S	NA	NA	S	NA	S	S
1529	0	R	R	S	S	R	S	NA	S	NA	NA	S	S	S	NA	NA	S	S
1537	0	R	R	R	S	R	S	NA	S	NA	NA	S	S	S	NA	NA	S	S
1538	0	R	R	R	R	R	S	NA	S	NA	NA	S	S	S	NA	NA	S	S
1539	0	R	R	S	R	R	S	NA	R	NA	NA	S	S	S	NA	NA	S	S
1540	0	R	R	R	R	R	S	NA	S	NA	NA	S	S	S	NA	NA	S	S
1543	0	R	R	S	NA	R	S	NA	S	NA	NA	S	S	S	NA	NA	S	S
1544	0	R	R	S	S	S	S	NA	S	NA	NA	S	S	R	NA	NA	S	S
1545	0	R	R	R	R	S	S	NA	S	NA	NA	S	S	R	NA	NA	S	S
1546	0	R	R	S	S	R	S	NA	S	NA	NA	S	S	S	NA	NA	R	S
1549	0	R	R	R	R	R	NA	NA	NA	NA	NA	NA	NA	NA	NA	NA	NA	NA
1550	2	R	R	R	NA	R	NA	NA	NA	NA	NA	NA	NA	NA	NA	NA	NA	NA
1564	0	R	R	R	R	R	NA	NA	NA	NA	NA	NA	NA	NA	NA	NA	NA	NA
1598	17	R	R	S	NA	R	R	R	R	NA	NA	NA	NA	NA	NA	NA	S	NA
1599	0	R	R	R	R	R	S	S	S	NA	NA	NA	NA	NA	NA	NA	S	NA
1600	0	R	R	R	R	R	S	S	S	NA	NA	NA	NA	NA	NA	NA	S	NA
1624	0	R	R	R	R	R	R	NA	R	NA	NA	NA	NA	NA	NA	NA	S	NA
1627	0	R	R	S	NA	R	NA	NA	NA	NA	NA	NA	NA	NA	NA	NA	NA	NA
1627	0	R	R	S	S	R	S	S	S	NA	NA	NA	NA	NA	NA	NA	R	NA
1643	0	R	R	S	S	S	S	NA	S	NA	NA	NA	NA	NA	NA	NA	S	NA
1678	0	R	R	R	NA	R	S	NA	S	NA	NA	S	S	NA	R	NA	S	R
1680	0	R	R	S	S	R	S	NA	S	NA	NA	S	S	S	NA	NA	S	S
1684	0	R	R	R	S	R	S	NA	S	NA	NA	S	S	S	NA	NA	S	S
1689	0	R	R	R	S	R	S	NA	S	NA	NA	S	S	S	S	NA	S	S
1691	0	R	R	S	S	S	S	NA	S	NA	NA	S	S	S	NA	NA	S	S
1694	0	R	R	S	S	R	S	NA	S	NA	NA	S	S	S	NA	NA	S	S
1696	0	R	R	R	S	R	NA	NA	NA	NA	NA	NA	NA	NA	NA	NA	NA	NA
1701	0	R	R	S	S	NA	S	NA	S	S	NA	S	S	S	S	NA	NA	NA
1704	0	R	R	R	R	R	NA	NA	NA	NA	NA	NA	NA	NA	NA	NA	NA	NA
1711	0	R	R	R	R	R	S	NA	S	NA	NA	NA	NA	NA	NA	NA	S	NA
1725	0	R	R	S	NA	R	S	S	S	NA	NA	NA	NA	NA	NA	NA	S	NA
1725	0	R	R	S	NA	R	S	S	S	NA	NA	NA	NA	NA	NA	NA	S	NA
1732	0	R	R	R	R	R	S	S	S	NA	NA	NA	NA	NA	NA	NA	S	NA
1752	0	R	R	R	R	R	NA	NA	NA	NA	NA	NA	NA	NA	NA	NA	NA	NA
1758	0	R	R	S	R	R	S	S	S	NA	NA	NA	NA	NA	NA	NA	S	NA
1759	0	R	R	S	R	R	S	S	S	NA	NA	NA	NA	NA	NA	NA	S	NA
1762	0	R	R	S	S	R	NA	NA	NA	NA	NA	NA	NA	NA	NA	NA	NA	NA
1763	6	R	R	R	R	R	NA	NA	NA	NA	NA	NA	NA	NA	NA	NA	NA	NA
1764	0	R	R	S	S	R	S	S	S	NA	NA	NA	NA	NA	NA	NA	S	NA
1765	0	R	R	R	NA	R	NA	NA	NA	NA	NA	NA	NA	NA	NA	NA	NA	NA
1767	0	R	R	S	NA	R	NA	NA	NA	NA	NA	NA	NA	NA	NA	NA	NA	NA
1771	0	R	R	R	NA	R	NA	NA	NA	NA	NA	NA	NA	NA	NA	NA	NA	NA
1772	0	R	R	R	NA	R	NA	NA	NA	NA	NA	NA	NA	NA	NA	NA	NA	NA
1780	0	R	R	R	NA	R	NA	NA	NA	NA	NA	NA	NA	NA	NA	NA	NA	NA
1789	0	R	R	S	R	R	S	S	S	NA	NA	NA	NA	NA	NA	NA	S	NA
1798	0	R	R	S	R	R	NA	NA	NA	NA	NA	NA	NA	NA	NA	NA	NA	NA
1827	0	R	R	R	R	R	S	NA	S	NA	NA	S	S	S	NA	NA	S	S
1832	0	R	R	S	S	R	S	NA	S	NA	NA	S	S	S	NA	NA	S	S
1833	0	R	R	S	R	R	S	NA	S	NA	NA	S	S	S	NA	NA	S	S
1836	0	R	R	R	R	R	NA	NA	NA	NA	NA	NA	NA	NA	NA	NA	NA	NA
1840	0	R	R	S	R	R	S	NA	S	NA	NA	S	S	S	NA	NA	S	S
1844	0	R	R	R	R	R	R	NA	NA	NA	NA	S	S	S	NA	NA	S	S
1848	0	R	R	R	R	R	NA	NA	NA	NA	NA	NA	NA	NA	NA	NA	NA	NA
1849	0	R	R	R	S	R	S	NA	S	NA	NA	S	S	S	NA	NA	S	R
1850	0	R	R	R	R	R	S	NA	S	NA	NA	S	S	S	NA	NA	S	S
1851	0	R	R	R	S	R	S	NA	S	NA	NA	S	S	S	NA	NA	S	S
1853	0	R	R	R	S	R	S	NA	S	NA	NA	S	S	S	NA	NA	S	S
1859	0	R	R	R	S	R	S	NA	S	NA	NA	NA	S	NA	NA	NA	S	NA
1868	0	R	R	R	R	R	S	S	S	NA	NA	NA	NA	NA	NA	NA	S	NA
1887	0	R	R	S	S	R	S	S	S	NA	NA	NA	NA	NA	NA	NA	S	NA
1893	0	R	R	S	R	R	S	S	S	NA	NA	NA	NA	NA	NA	NA	S	NA
1901	0	R	R	R	R	R	S	NA	S	NA	NA	S	S	S	S	NA	S	S
1902	0	R	R	R	R	R	S	NA	S	NA	NA	S	S	S	NA	NA	S	S
1903	0	R	R	R	S	R	S	NA	S	NA	NA	S	S	S	NA	NA	S	S
1906	0	R	R	R	NA	R	S	NA	S	NA	NA	S	S	S	NA	NA	S	S
1907	0	R	R	S	S	R	S	NA	S	NA	NA	S	S	S	S	NA	S	S
1908	0	R	R	R	NA	R	S	NA	S	NA	NA	S	S	S	NA	NA	S	S
1909	0	R	R	R	S	R	S	NA	S	NA	NA	S	S	S	NA	NA	S	S
1911	0	R	R	R	S	R	S	NA	S	NA	NA	S	S	S	NA	NA	S	S
1913	0	R	R	R	R	R	S	NA	S	NA	NA	S	S	S	NA	NA	S	S
1914	0	R	R	R	R	R	NA	NA	NA	NA	NA	NA	NA	NA	NA	NA	NA	NA
1916	0	R	R	R	S	R	S	NA	S	NA	NA	S	S	S	NA	NA	S	S
1918	0	R	R	S	R	R	S	NA	S	NA	NA	NA	NA	NA	NA	NA	S	NA
1929	0	R	R	R	R	R	S	NA	S	NA	NA	NA	S	NA	NA	NA	S	NA
1934	2	R	R	R	NA	R	S	NA	S	NA	NA	S	S	NA	S	NA	S	S
1942	0	R	R	R	NA	NA	NA	NA	NA	NA	NA	NA	NA	NA	NA	NA	NA	NA
1943	0	R	R	R	S	R	S	NA	S	NA	NA	S	S	S	NA	NA	S	S
1953	0	R	R	R	R	R	NA	NA	NA	NA	NA	NA	NA	NA	NA	NA	NA	NA
1954	0	R	R	R	R	R	S	NA	S	NA	NA	S	S	R	R	NA	S	S
1963	2	R	R	S	NA	R	S	S	S	NA	NA	NA	NA	NA	NA	NA	S	NA
1964	0	R	R	R	R	R	R	S	S	NA	NA	NA	NA	NA	NA	NA	S	NA
1968	1	R	R	R	NA	R	S	S	S	NA	NA	NA	NA	NA	NA	NA	S	NA
1975	0	R	R	R	S	R	NA	NA	NA	NA	NA	NA	NA	NA	NA	NA	NA	NA
1981	0	R	R	R	R	R	S	S	S	NA	NA	NA	NA	NA	NA	NA	S	NA
1988	0	R	R	R	S	R	S	S	S	NA	NA	NA	NA	NA	NA	NA	S	NA
1989	0	R	R	R	R	R	S	S	S	NA	NA	NA	NA	NA	NA	NA	S	NA
2000	0	R	R	S	R	R	S	S	S	NA	NA	NA	NA	NA	NA	NA	S	NA
2001	0	R	R	S	R	R	S	S	S	NA	NA	NA	NA	NA	NA	NA	S	NA
2002	0	R	R	S	NA	R	S	S	S	NA	NA	NA	NA	NA	NA	NA	S	NA
2003	0	R	R	R	R	R	S	NA	S	NA	NA	S	S	S	S	NA	S	S
2005	0	R	R	R	S	R	S	NA	S	NA	NA	R	S	NA	NA	NA	S	S
2011	0	NA	R	NA	R	R	NA	NA	NA	NA	NA	NA	NA	NA	NA	NA	NA	NA
2012	0	R	NA	NA	R	R	NA	NA	NA	NA	NA	NA	NA	NA	NA	NA	NA	NA
2017	0	R	R	S	S	R	S	NA	S	NA	NA	S	S	S	NA	NA	S	S
2018	0	R	R	S	R	R	S	NA	S	NA	NA	S	S	S	S	NA	S	NA
2019	0	R	R	R	S	R	S	NA	S	NA	NA	S	S	S	NA	NA	R	S
2027	0	R	R	R	S	R	NA	NA	NA	NA	NA	NA	NA	NA	NA	NA	NA	NA
2030	0	R	R	S	R	R	S	NA	S	NA	NA	S	S	S	NA	NA	S	S
2033	0	R	R	S	R	R	S	NA	S	NA	NA	NA	S	NA	NA	NA	S	NA
2034	0	R	R	S	S	R	S	NA	S	NA	NA	S	S	S	NA	NA	S	S
2040	4	R	R	R	NA	R	NA	NA	NA	NA	NA	NA	NA	NA	NA	NA	NA	NA
2042	0	R	R	S	S	R	S	NA	S	NA	NA	S	S	S	NA	NA	R	R
2047	0	R	R	R	R	R	S	NA	S	NA	NA	NA	S	NA	NA	NA	S	NA
2056	10	R	R	R	NA	R	R	R	R	NA	NA	NA	NA	NA	NA	NA	R	NA
2061	11	R	R	S	R	R	S	S	R	NA	NA	NA	NA	NA	NA	NA	R	NA
2068	0	R	R	S	S	R	S	S	S	NA	NA	NA	NA	NA	NA	NA	S	NA
2072	0	R	R	R	NA	R	NA	NA	NA	NA	NA	NA	NA	NA	NA	NA	NA	NA
2073	0	R	R	S	S	R	S	S	S	NA	NA	NA	NA	NA	NA	NA	S	NA
2081	0	R	R	S	NA	R	NA	NA	NA	NA	NA	NA	NA	NA	NA	NA	NA	NA
2085	0	R	R	S	R	R	S	S	S	NA	NA	NA	NA	NA	NA	NA	S	NA
2090	0	R	R	R	S	R	S	S	S	NA	NA	NA	NA	NA	NA	NA	S	NA
2096	0	R	R	S	R	R	S	S	R	NA	NA	NA	NA	NA	NA	NA	R	NA
2102	0	R	R	S	S	R	S	S	NA	NA	NA	NA	NA	NA	R	NA	S	NA
2122	0	R	R	R	S	R	S	NA	S	NA	NA	S	S	S	NA	NA	S	S
2124	0	R	R	R	R	R	S	NA	S	NA	NA	S	S	S	NA	NA	S	S
2128	0	R	R	R	R	R	S	NA	S	NA	NA	S	S	S	NA	NA	R	S
2130	0	R	R	S	R	R	S	NA	S	NA	NA	S	S	S	NA	NA	S	S
2131	0	R	R	R	R	R	S	NA	S	NA	NA	S	S	S	NA	NA	S	S
2132	0	R	R	R	S	R	S	NA	S	NA	NA	S	S	S	NA	NA	S	S
2141	0	R	R	S	R	R	S	NA	S	NA	NA	NA	NA	NA	NA	NA	S	NA
2143	0	R	R	R	R	R	NA	NA	NA	NA	NA	NA	NA	NA	NA	NA	NA	NA
2167	0	R	R	R	R	R	S	S	S	NA	NA	NA	NA	NA	NA	NA	S	NA
2171	0	R	R	S	S	S	NA	NA	NA	NA	NA	NA	NA	NA	NA	NA	NA	NA
2178	0	R	R	S	NA	R	NA	NA	NA	NA	NA	NA	NA	NA	NA	NA	NA	NA
2188	0	R	R	S	S	R	S	S	S	NA	NA	NA	NA	NA	NA	NA	S	NA
2189	0	R	R	S	S	R	NA	NA	NA	NA	NA	NA	NA	NA	NA	NA	NA	NA
2199	0	R	R	S	S	R	S	NA	S	NA	NA	S	S	S	NA	NA	S	R
2200	0	R	R	R	R	R	S	NA	S	NA	NA	S	S	S	NA	NA	S	S
2204	0	R	R	S	NA	R	NA	NA	NA	NA	NA	NA	NA	NA	NA	NA	NA	NA
2204	3	R	R	S	NA	R	NA	NA	NA	NA	NA	NA	NA	NA	NA	NA	NA	NA
2208	0	R	R	S	NA	R	S	NA	S	NA	NA	S	S	NA	S	NA	S	S
2218	0	R	R	R	R	R	S	NA	S	NA	NA	S	S	S	NA	NA	S	S
2219	0	R	R	R	S	R	S	NA	S	NA	NA	S	S	S	NA	NA	S	S
2220	0	R	R	S	R	R	S	NA	S	NA	NA	S	S	S	NA	NA	S	S
2222	0	R	R	R	S	R	S	NA	S	NA	NA	S	S	S	NA	NA	S	S
2223	0	R	R	S	S	R	S	NA	S	NA	NA	S	S	S	NA	NA	R	S
2224	0	R	R	R	R	R	S	NA	S	NA	NA	S	S	S	NA	NA	S	S
2225	0	R	R	R	S	R	S	NA	S	NA	NA	R	S	S	NA	NA	S	R
2248	0	R	R	R	R	R	NA	NA	NA	NA	NA	NA	NA	NA	NA	NA	NA	NA
2255	0	R	R	R	S	R	S	S	S	NA	NA	NA	NA	NA	NA	NA	R	NA
2263	0	R	R	R	NA	R	S	S	S	NA	NA	NA	NA	NA	NA	NA	S	NA
2264	0	R	R	R	NA	R	NA	NA	NA	NA	NA	NA	NA	NA	NA	NA	NA	NA
2283	0	R	R	R	S	R	S	NA	NA	NA	NA	S	S	S	NA	NA	S	S
2285	0	R	R	S	R	R	S	NA	S	NA	NA	S	S	S	NA	NA	S	S
2292	0	R	R	R	S	R	S	S	S	NA	NA	NA	NA	NA	NA	NA	S	NA
2295	0	R	R	R	R	R	S	S	S	NA	NA	NA	NA	NA	NA	NA	S	NA
2296	0	R	R	S	S	R	S	S	S	NA	NA	NA	NA	NA	NA	NA	R	NA
2300	0	R	R	S	S	R	S	S	S	NA	NA	NA	NA	NA	NA	NA	R	NA
2311	0	R	R	R	NA	R	S	S	S	NA	NA	NA	NA	NA	NA	NA	S	NA
2312	0	R	R	S	R	R	S	S	S	NA	NA	NA	NA	NA	NA	NA	S	NA
2313	0	R	R	NA	NA	R	NA	NA	NA	NA	NA	NA	NA	NA	NA	NA	NA	NA
2314	0	R	R	R	NA	R	S	NA	S	NA	NA	S	S	S	NA	NA	S	S
2315	0	R	R	NA	NA	R	NA	NA	NA	NA	NA	NA	NA	NA	NA	NA	NA	NA
2320	0	R	R	R	S	R	S	NA	S	NA	NA	NA	NA	NA	NA	NA	S	NA
2322	15	NA	NA	NA	S	NA	S	S	S	NA	NA	NA	NA	NA	NA	NA	S	NA
